# Supplementary material for: Loss of malic enzymes leads to metabolic imbalance and altered levels of trehalose and putrescine in the bacterium Sinorhizobium meliloti
Source: BMC Microbiol. 2016 Jul 26;16:163. doi: 10.1186/s12866-016-0780-x (PMC4960864; doi:10.1186/s12866-016-0780-x)
Supplement: Additional file 2: Dataset S1. — Background corrected microarray values and statistical analyses. The Excel file contains 5 sheets. All_Data: the complete set of background corrected microarray data. WT-DME-GLU: comparison between the glucose-grown wild type and dme mutant microarray data. WT-DME-SUC: comparison between the succinate-grown wild type and dme mutant microarray data. WT-TME-GLU: comparison between the glucose-grown wild type and tme mutant microarray data. WT-TME-SUC: comparison between the succinate-grown wild type and tme mutant microarray data. Column headings abbreviations: (W/D/T)(G/S)(1/2) – (wild type/dme mutant/tme mutant) (glucose grown/succinate grown) (replicate one / replicate two); -m – mean of the two replicates; -t – P-value as determined by a Student’s T-test; -fc – fold change in the mutant relative to the wild type. (XLSX 4642 kb) [file 12866_2016_780_MOESM2_ESM.xlsx]

## Sheet: All_Data
	Name	Pfam	WG1	WG2	WS1	WS2	DG1	DG2	DS1	DS2	TG1	TG2	TS1	TS2
1	smc02793	DUF299	256.105	128.691	118.052	123.334	305.066	208.538	287.281	116.529	355.348	363.468	281.038	242.061
2	smc02792	Maf	270.545	81.7708	81.0821	152.124	185.797	168.178	139.981	173.599	179.608	120.618	156.298	122.231
3	aroE1	Shikimate_dh_N	259.225	320.871	143.452	269.484	223.966	189.158	219.961	188.209	281.048	274.518	199.978	75.6708
4	coaE	CoaE	164.675	110.091	27.2121	120.154	190.606	64.8282	175.591	155.429	182.588	218.128	148.678	93.8008
5	dnaQ	Exonuc_X+T	370.155	515.731	499.332	571.904	796.546	641.758	971.181	905.989	803.298	845.528	830.198	879.781
6	secB	SecB	4006.89	5852.25	3709.79	5479.76	3199.39	3774.96	3756.26	3885.59	3822.69	4440.17	2314.64	3242.84
7	smc02787	FxsA	785.795	1247.38	892.912	859.964	790.806	1097.4	677.291	725.569	1023.07	970.408	691.418	689.111
8	smc02786	Tim44	1482.11	1685.81	1079.86	1081.48	1777.15	1151.68	1219.44	947.119	1444.37	1335.39	861.148	1026.24
9	smc02785	MltA	306.155	250.151	120.462	107.554	393.806	436.458	355.351	186.049	334.268	466.198	112.448	115.251
10	smc02784	Smr	326.085	108.741	181.752	239.994	181.736	212.998	285.001	105.059	167.068	251.468	110.498	156.951
11	smc02783	HTH_3	178.285	212.491	137.932	151.484	162.986	168.008	125.261	72.5488	123.718	146.398	115.328	47.9408
12	gyrB	DNA_gyraseB	792.125	839.411	906.032	602.054	1100.09	553.988	1282.94	640.449	1153.73	1035.21	727.388	712.161
13	smc02781	Nitroreductase	3090.61	3274.18	1923.91	1410.32	3744.51	3054.31	2116.23	1958.52	2846.09	3826.02	2606.98	2541.27
14	gabD1	Aldedh	461.535	576.181	342.082	259.744	566.117	326.038	460.651	405.829	428.408	526.758	376.378	247.631
15	hpcH	HpcH_HpaI	159.805	27.2292	73.5821	76.7343	117.187	217.818	101.341	82.6488	82.2779	110.898	105.818	74.8008
16	smc02777	FCD	43.9552	72.5308	78.7421	11.1143	60.1365	39.3982	39.541	28.1288	43.7379	61.6782	41.5582	28.6208
17	smc02776	GD_AH_C	156.945	70.1708	39.3721	114.904	158.616	61.2782	184.961	15.9788	88.4979	92.9182	85.5582	35.7808
18	smc02775	Aldo_ket_red	91.9752	34.1808	37.5821	60.0443	74.2665	89.1782	97.761	45.6188	91.8579	91.4482	51.0082	0.1492
19	smc02774	No pfam hits	268.215	246.771	207.472	217.154	354.857	212.718	349.841	383.939	287.638	281.588	173.908	348.771
20	smc02773	ABC_tran	97.9552	23.9508	131.212	90.1543	198.146	33.6482	79.171	155.939	130.288	102.028	108.108	83.3008
21	smc02772	BPD_transp_2	354.675	65.8408	181.982	139.284	269.597	407.818	269.951	278.369	294.258	225.528	279.418	244.181
22	smc02771	ADH_N	211.485	135.021	174.012	95.7843	73.5765	110.288	197.221	64.2888	120.158	55.3682	109.858	105.191
23	smc02770	PHB_depo_C	850.655	934.981	756.342	846.754	1205.36	791.198	862.011	672.159	1289.46	1031.51	1344.14	1098.04
24	smc02769	No pfam hits	2461.67	2401.96	2269.28	1903.03	2459.61	2274.33	1702.27	1437.67	2678.81	2591.35	2560.73	2192.07
25	smc02768	DUF45	164.935	106.051	187.092	110.454	349.066	287.908	239.961	211.819	401.178	355.428	291.698	223.031
26	trpF	PRAI	194.955	119.641	103.792	99.6943	228.917	192.358	200.491	251.759	251.948	312.218	140.588	207.331
27	trpB	PALP	503.065	408.341	243.862	395.084	615.326	464.628	463.551	490.679	783.298	729.548	391.508	331.061
28	trpA	Trp_syntA	323.385	268.091	78.1521	161.914	552.667	248.928	555.161	361.389	631.148	624.268	273.018	274.641
29	accD	Carboxyl_trans	535.385	413.891	354.292	526.624	773.516	506.178	685.101	621.369	1025.96	716.968	484.478	637.041
30	folC	Mur_ligase_M	195.365	135.441	120.462	103.314	147.636	278.378	195.311	266.809	209.188	169.628	205.158	54.4408
31	trxA	Thioredoxin	1584.94	2013.66	1298.97	1981.56	2320.46	1920.01	1820.23	2058.43	2285.94	3101.01	2063.21	1660.85
32	smc02760	UvrD+helicase	216.725	111.661	240.812	88.0443	263.466	202.078	220.621	192.409	124.038	247.488	169.988	50.1308
33	smc02759	No pfam hits	196.615	190.881	145.622	148.124	197.547	112.008	183.651	245.469	127.998	128.278	168.768	14.0508
34	smc02758	NTP_transferase	391.055	279.651	140.222	262.824	574.917	328.918	657.841	660.499	762.388	781.378	421.598	486.331
35	smc02757	UPF0079	214.145	63.3108	253.642	318.104	170.756	154.308	218.231	129.289	112.338	133.248	205.158	13.3508
36	smc02756	HATPase_c	512.765	782.211	492.392	570.294	623.127	313.808	455.721	489.829	701.268	570.548	466.338	496.501
37	ahcY	AdoHcyase	52011.5	49180.6	40138.4	48839.4	64795.3	56007.3	53299.5	55454.8	57677.2	58865.8	46371	47199.4
38	smc02754	PTS+HPr	333.025	178.371	108.432	177.824	204.927	146.998	187.151	82.2388	229.168	214.218	212.188	176.421
39	smc02753	EIIA+man	1458.46	1791.66	1338.02	1410.09	1439.5	1128.35	1456.21	1428.84	1620.16	1682.14	1150.18	1130.66
40	smc02752	Hpr_kinase_C	165.355	3.5192	77.6321	109.664	82.0565	118.308	64.691	57.8588	101.558	101.268	31.3782	24.6192
41	chvG	HATPase_c	148.835	72.7508	104.452	348.674	180.776	123.368	245.411	203.989	239.508	172.308	168.768	77.0808
42	chvI	Response_reg	742.945	679.981	1086.62	1067.69	853.207	630.858	1323.09	1282.72	937.078	1124.2	962.878	1120.01
43	pckA	PEPCK_ATP	345.155	344.821	6034.25	6601.06	475.836	361.978	4107.68	4890.32	465.768	435.848	6933.01	6914.64
44	smc02563	RF+1	112.715	86.6208	100.262	151.564	163.807	162.498	118.901	150.279	37.1079	81.2882	88.7682	79.9208
45	smc02564	BON	1006.88	1254.66	1766.69	1269.49	1973.15	1883.61	1586.27	2415.01	1660.74	2484.89	1734.35	1746.36
46	alkB	No pfam hits	149.665	69.7608	30.9779	107.684	209.327	237.208	114.631	153.419	191.708	160.128	164.918	24.5008
47	coaA	PRK	364.465	524.111	397.022	385.194	573.246	352.348	309.071	406.589	460.108	535.858	314.038	292.081
48	hisE	PRA+PH	940.515	899.071	710.522	784.164	1099.78	1201.93	886.161	963.229	1548.38	1268.27	820.188	749.131
49	hisF	His_biosynth	560.565	526.551	225.472	365.884	530.986	467.088	505.901	378.419	550.908	510.568	293.588	298.041
50	hisA	His_biosynth	326.995	147.261	113.942	169.004	291.387	335.198	232.801	157.549	269.978	244.088	188.098	195.551
51	hisH	GATase	264.025	257.181	77.7621	244.844	267.496	235.818	278.671	167.809	260.058	313.758	214.708	132.591
52	smc02573	DUF2506	239.035	64.4008	190.192	269.974	185.067	92.9882	155.091	114.199	217.678	266.568	192.528	113.441
53	hisB	IGPD	790.385	889.971	740.282	589.514	860.476	748.578	522.901	665.149	756.218	729.468	464.448	451.651
54	hslV	Proteasome	346.995	430.761	326.242	347.634	842.157	715.328	417.691	458.549	837.038	923.698	542.688	307.981
55	smc02576	Acetyltransf_1	917.435	640.801	342.722	415.334	1336.01	1019.12	758.521	665.409	1417.35	1254.16	702.068	687.771
56	hslU	AAA_2	1088.09	672.541	399.262	573.724	1783.53	1146.88	1034.21	1133.07	2288.66	1877.74	646.378	749.621
57	smc02578	DUF1402	224.615	48.0508	54.3021	139.724	202.966	120.028	185.491	144.599	136.868	145.658	108.558	104.121
58	smc02579	p450	202.545	49.9908	125.552	10.2943	192.736	4.7518	65.741	135.469	94.0479	102.798	87.3182	130.141
59	smc02580	Hydantoinase_A	162.085	74.5108	188.822	161.154	127.907	104.748	167.621	105.279	120.318	176.538	125.528	107.821
60	glcB	Malate_synthase	522.985	654.891	500.052	626.324	827.897	527.238	669.301	631.589	780.148	929.398	636.018	663.251
61	smc02582	YkuD	513.495	615.251	425.552	539.684	612.397	436.668	573.541	537.389	867.898	728.688	403.918	400.351
62	smc02583	DUF1052	191.345	91.4708	4.2421	63.0943	97.6565	149.258	129.531	46.1088	105.558	90.2282	112.118	19.7408
63	actR	Response_reg	692.165	1513.52	825.362	1361.39	934.697	681.508	627.061	743.499	991.168	979.598	879.798	703.781
64	actS	HATPase_c	172.205	208.751	118.052	156.264	198.146	110.168	263.401	166.909	188.038	213.088	227.988	162.861
65	helO	HrpB_C	153.015	55.8108	95.0821	134.534	82.9665	126.648	95.021	73.0188	71.7279	100.988	47.0382	18.0908
66	smc02587	ABC_tran	131.895	2.0508	44.1621	90.9543	127.427	43.1182	94.201	109.099	115.068	129.558	43.1182	33.5008
67	smc02588	No pfam hits	126.935	3.6808	38.9421	84.0743	65.3365	155.108	98.881	46.1788	76.7479	11.9082	99.6282	24.9608
68	smc02589	SBP_bac_1	116.685	139.701	112.512	200.744	217.126	139.048	179.091	183.529	123.808	182.458	294.788	229.391
69	smc02590	No pfam hits	159.715	182.261	59.4721	152.214	270.917	114.668	200.581	299.969	298.078	239.748	191.068	184.001
70	smc02591	No pfam hits	59.9552	12.5592	90.1921	103.944	61.7765	73.3182	63.261	63.1888	17.3379	61.5382	61.2782	9.5908
71	smc02592	No pfam hits	108.465	106.571	181.862	163.564	114.386	109.718	147.181	42.0988	106.768	112.948	141.508	125.211
72	smc02593	No pfam hits	257.695	137.011	195.202	179.594	312.907	178.518	217.261	282.499	264.698	259.018	328.588	214.671
73	smc02594	5+FTHF_cyc+lig	124.535	133.311	197.762	148.394	156.776	238.148	179.131	220.149	207.138	129.928	160.638	284.491
74	metB	Cys_Met_Meta_PP	185.085	159.121	121.482	70.2643	109.667	170.918	147.891	123.719	134.118	189.918	70.0482	79.0008
75	smc02596	HTH_1	270.495	320.651	177.222	200.054	347.377	119.168	232.811	177.249	350.558	305.818	263.428	183.011
76	smc04463	Cupin_2	2846.81	2863.01	2920.73	2648.85	1569.23	1271.63	2312.87	1935.76	2005.21	2214.47	1302.95	1491.67
77	smc02600	HPP	205.805	254.931	229.312	143.104	175.317	203.228	311.951	232.309	264.228	325.848	177.468	202.091
78	smc02602	No pfam hits	332.895	74.5108	164.402	151.394	234.697	155.718	150.031	127.519	285.708	193.588	148.698	66.8108
79	folD1	THF_DHG_CYH_C	67.2652	67.9408	75.4021	37.2743	40.2765	93.3682	51.491	54.6688	36.8379	83.6782	19.1382	68.8392
80	soxG	SoxG	209.245	7.0792	154.802	58.7343	113.047	117.748	143.611	167.759	105.128	126.118	37.7182	79.1108
81	soxA1	GCV_T	80.4352	77.4208	78.1721	45.9243	172.907	96.7582	97.041	44.8288	106.008	82.3682	133.868	90.7008
82	soxD	SoxD	183.525	118.221	3.1379	25.0043	10.4765	146.448	80.611	22.1888	51.8779	59.6182	80.7282	56.8008
83	soxB	DAO	225.945	84.4208	77.4321	168.984	118.846	130.018	141.571	105.059	103.388	51.8882	159.898	111.951
84	glxA	HTH_AraC	66.9052	158.121	119.542	122.244	149.466	126.648	106.091	118.039	108.448	92.9182	70.0282	100.111
85	glxB	No pfam hits	89.0752	109.261	69.3621	26.3843	47.0865	112.448	180.631	134.099	16.9379	73.6582	88.9282	81.7408
86	glxC	No pfam hits	920.845	1235.89	799.752	915.274	1009.81	1101.57	873.731	826.269	701.188	779.758	1191.03	962.871
87	glxD	Glu_synthase	84.0052	165.561	210.822	133.764	310.966	289.848	249.851	265.999	279.958	323.568	311.518	228.431
88	glnT	Gln+synt_C	131.515	159.891	125.172	124.944	97.4765	239.758	153.291	120.689	70.8479	102.818	58.8182	53.4408
89	smc02614	No pfam hits	282.275	91.6808	16.9221	111.894	19.4865	20.6282	242.121	96.6988	73.6079	68.2882	137.408	82.6608
90	smc02615	No pfam hits	26.7052	11.5192	16.7621	10.7657	27.7565	75.6082	64.131	0.1612	50.3379	32.7382	74.1682	72.1808
91	smc02616	AA_permease	203.305	54.4508	102.792	46.1343	125.587	163.118	80.531	136.369	93.3679	112.948	88.9282	46.5308
92	smc02617	No pfam hits	246.855	148.151	148.482	116.064	166.146	229.418	243.241	229.429	261.768	164.208	162.118	129.541
93	smc02618	No pfam hits	96.5552	186.151	56.4321	174.604	18.0365	1.8782	145.431	47.1788	6.5321	30.0982	120.268	77.1408
94	smc02619	No pfam hits	55.6752	152.671	225.612	140.894	196.797	102.058	183.891	274.819	142.698	104.588	272.918	197.561
95	smc02620	HTH_3	385.805	308.471	237.682	293.564	379.316	296.788	339.871	421.749	454.358	400.278	354.048	213.641
96	purU2	Formyl_trans_N	169.085	130.061	11.6021	207.904	146.876	178.738	144.651	106.089	157.138	163.738	179.718	89.4508
97	smc04153	GCV_T	182.835	292.361	544.272	328.174	351.996	257.358	313.001	519.489	322.568	292.288	381.668	246.351
98	smc04152	No pfam hits	88.9652	48.0508	177.332	104.864	131.197	85.6682	187.771	164.949	95.2079	72.6482	96.3182	52.1208
99	smc04151	Fer2	74.5752	8.6292	25.2921	96.3043	75.3865	50.2482	73.031	84.6088	102.168	21.2082	87.4182	49.7108
100	smc04150	No pfam hits	385.045	280.691	292.102	399.994	416.867	266.638	710.991	618.009	640.938	465.068	486.488	280.411
101	smc04149	No pfam hits	383.525	448.311	361.862	268.474	348.276	217.378	428.351	379.759	269.648	318.848	432.288	370.181
102	smc04148	GCV_T	73.3552	2.7992	117.812	2.5243	63.3065	86.3682	31.721	76.1888	44.7779	20.7182	52.0082	43.1708
103	smc04147	No pfam hits	124.695	55.2708	127.152	74.9743	173.596	102.508	141.641	121.759	79.2179	101.028	121.328	51.4308
104	smc04146	XFP_N	360.935	430.441	887.422	1035.87	759.806	638.198	642.661	824.799	662.898	700.268	1464.95	994.411
105	smc04145	Epimerase	153.675	142.431	56.3821	67.4343	197.646	151.858	214.311	151.109	97.0879	96.7482	159.078	110.591
106	ilvD3	ILVD_EDD	155.975	20.0208	156.512	211.384	133.776	167.238	110.021	25.5688	73.7379	103.148	128.498	85.2608
107	smc04143	FCD	323.075	257.501	72.7521	130.034	375.907	417.648	329.401	238.019	392.238	373.718	299.598	262.531
108	smc04142	SGL	236.785	11.9092	40.9921	185.274	33.4965	106.938	142.081	80.3688	87.0479	28.0982	33.6482	94.1308
109	gst9	GST_C	150.055	123.891	99.2621	4.0943	88.5565	109.958	170.071	93.3488	90.8679	44.2582	67.4982	16.5708
110	smc04140	ABC_tran	150.325	17.7408	23.0821	45.0843	69.2065	108.298	39.211	113.159	27.0879	61.9882	93.6982	48.9508
111	smc04139	GFO_IDH_MocA	210.145	187.381	282.362	210.384	50.7065	182.018	219.631	137.879	135.258	130.848	28.4982	109.621
112	smc04138	GFO_IDH_MocA	153.205	64.9408	26.9521	97.1043	59.1665	87.8082	65.851	56.9588	24.1779	105.268	58.0782	63.9008
113	smc04137	BPD_transp_1	125.155	72.1008	99.3121	69.2743	90.8665	93.3882	124.521	91.1288	109.738	128.438	15.1982	122.361
114	smc04136	BPD_transp_1	117.055	67.7708	18.7279	29.2743	71.4465	154.838	93.531	19.2688	45.3279	110.658	18.6882	29.2508
115	smc04135	SBP_bac_1	170.315	145.961	117.132	109.044	20.0965	129.898	246.861	108.179	118.478	55.1682	133.598	121.841
116	smc04134	TetR_N	386.915	509.401	446.342	553.774	299.756	264.888	164.911	280.539	312.018	328.928	352.068	281.631
117	smc04133	GFO_IDH_MocA	131.895	74.0708	6.3321	60.5743	116.266	39.2482	91.471	20.7088	86.2179	151.038	67.9682	48.5908
118	smc04132	DUF993	155.865	101.031	154.672	147.354	15.8465	50.2582	209.171	141.859	37.7879	84.5282	41.2982	84.0308
119	smc04131	MR_MLE	161.165	101.171	75.1021	72.3043	33.3765	77.9082	65.291	63.2588	47.7579	98.5082	63.5682	82.6008
120	smc04130	AP_endonuc_2	188.855	81.3208	50.7921	121.624	136.736	127.848	171.641	79.5288	92.6379	74.4682	101.368	140.941
121	smc04129	GFO_IDH_MocA	161.025	193.831	222.802	144.844	99.9265	111.748	127.601	183.919	150.768	199.148	108.558	135.381
122	smc04128	E1+E2_ATPase	248.555	93.4108	122.632	43.6743	59.0865	222.238	171.971	82.5388	153.318	119.568	110.038	51.4008
123	smc04127	ABC_tran	329.055	261.961	127.372	288.164	292.127	202.758	338.181	283.569	327.008	304.288	254.878	212.111
124	smc04126	BPD_transp_2	149.315	66.8808	134.912	50.8857	201.807	99.6882	347.911	183.749	232.118	239.908	84.3082	64.1208
125	smc04125	BPD_transp_2	65.6152	161.561	57.0779	69.2743	167.216	89.3782	118.901	146.759	274.028	202.058	143.208	10.8208
126	cdd	dCMP_cyt_deam_1	123.805	74.5108	145.902	104.584	221.687	93.2682	219.961	294.279	143.088	226.788	56.7082	201.151
127	deoD	PNP_UDP_1	131.055	90.4408	380.662	73.8543	153.817	67.4582	210.771	175.849	194.878	183.598	110.168	86.2208
128	deoA	Glycos_transf_3	108.055	38.6108	48.2521	71.6043	92.0265	155.258	142.781	61.9788	134.518	62.8582	35.2482	43.5008
129	upp	Pribosyltran	380.035	471.111	260.962	467.474	536.236	396.698	354.951	398.539	454.238	512.168	332.468	287.151
130	add	A_deaminase	222.775	89.7008	71.9121	134.614	201.026	208.708	187.091	141.349	170.468	194.798	170.968	157.161
131	deoB	PPM_N	135.955	172.101	93.1821	82.5643	139.246	175.048	151.561	52.9188	144.098	96.3682	92.7082	110.431
132	smc04118	No pfam hits	178.095	175.211	9.2221	103.314	130.876	88.9282	110.961	68.6488	151.658	207.228	150.308	113.131
133	smc04117	TadE	113.485	228.811	117.202	162.714	117.986	63.4282	104.251	153.649	133.658	201.608	211.278	0.8708
134	smc04115	No pfam hits	851.385	954.151	1223.98	1118.58	555.576	375.478	585.181	452.189	581.748	507.648	683.148	574.951
135	pilA1	Flp_Fap	7397.4	7531.72	11728.4	8677.7	5464.89	6647.06	5018.27	5827.82	4501.47	6270.47	7860.52	7510.59
136	cpaA1	Peptidase_A24	2256.92	2716.14	2831.73	2755.08	1261.78	1451.59	1306.63	1115.35	1161.44	1172.51	1835.33	1583.02
137	cpaB1	SAF	214.145	127.981	150.452	202.624	121.006	112.008	163.291	147.469	137.078	180.988	142.548	131.221
138	cpaC1	Secretin	292.135	237.321	106.732	206.774	212.807	200.828	253.081	129.809	194.338	237.188	106.148	192.281
139	cpaD1	Pilus_CpaD	382.105	257.841	389.652	333.224	267.707	251.058	345.011	279.489	256.088	375.288	331.428	299.141
140	cpaE1	No pfam hits	180.905	37.2708	256.012	116.754	74.1365	333.858	199.531	154.829	174.288	148.758	152.758	115.041
141	cpaF1	GSPII_E	159.915	105.491	66.1521	220.294	141.957	5.8082	187.541	200.089	77.0179	190.818	123.718	124.931
142	smc02821	GSPII_F	140.135	10.5508	43.7221	73.4943	2.5235	18.6882	81.981	39.4888	88.4979	106.048	142.308	45.7008
143	smc02822	GSPII_F	180.675	212.711	200.872	199.654	149.037	174.658	177.651	110.459	97.6979	123.588	215.248	134.811
144	smc02824	TPR_2	124.325	114.851	144.672	163.684	257.687	83.3882	187.131	247.429	136.698	68.9282	158.488	135.771
145	pepA2	Peptidase_M17	315.715	212.081	92.7621	190.434	484.276	261.478	504.691	358.349	408.858	460.578	385.178	181.861
146	smc02826	MarR	245.165	101.991	64.2221	76.0143	242.877	112.008	144.251	173.279	151.368	187.158	17.1082	105.101
147	smc02827	NLPC_P60	168.375	30.4608	42.1021	277.874	142.736	110.838	167.861	190.379	182.348	196.708	143.678	185.491
148	smc02828	2+Hacid_dh_C	435.045	374.381	147.952	139.404	441.207	417.278	422.811	316.319	386.028	465.588	289.748	247.631
149	smc02829	ABC_tran	289.925	190.511	96.1621	268.474	288.347	235.558	257.071	290.849	241.678	322.948	150.828	152.181
150	smc02830	BPD_transp_1	519.075	518.541	387.252	323.244	531.466	479.648	488.551	330.429	513.868	647.288	309.478	321.231
151	smc02831	BPD_transp_1	846.145	940.011	576.962	560.994	873.226	527.238	584.161	634.029	1092.76	1056.39	524.558	443.481
152	smc02832	SBP_bac_5	2440.88	2891.07	3261.57	2862.85	2201.14	2555.76	1615.32	2813.83	2321.34	1803.63	2509.75	1955.77
153	mepA	Peptidase_M74	515.825	770.351	653.602	553.854	629.306	462.588	556.681	490.529	662.538	684.988	531.908	521.821
154	mgsA	MGS	163.635	155.671	158.672	67.8343	206.376	199.098	101.341	85.6588	177.898	170.748	64.4982	103.331
155	glk	Glucokinase	256.315	170.031	115.642	105.504	231.177	98.1582	270.871	181.859	278.058	312.268	138.878	124.141
156	smc02836	ABC_tran	137.355	84.4208	84.4921	100.134	53.2265	261.318	99.051	201.169	181.958	173.248	54.7382	100.921
157	dapB	DapB_C	400.725	356.051	206.762	181.174	590.836	354.168	420.531	494.999	632.038	542.148	307.148	307.851
158	gpmA	PGAM	2379.42	2310.86	1510.16	1470.59	2996.44	2790.83	2164.55	1793.38	2244.1	3062.37	1358.46	1369.03
159	smc02841	DNA_binding_1	116.285	120.911	111.952	80.3643	117.726	142.078	123.511	194.099	110.898	223.078	151.308	25.4908
160	smc02842	DUF2244	336.715	223.951	51.8521	98.9843	203.057	310.698	113.731	164.229	188.558	116.698	212.378	100.761
161	nth	HhH+GPD	216.315	371.301	280.872	214.944	288.457	224.878	183.521	186.439	301.588	266.998	189.638	146.241
162	smc02844	TetR_N	154.555	121.041	169.292	32.7943	77.1365	167.928	231.191	179.349	140.398	159.728	109.788	117.231
163	smc02845	Glyoxalase	359.835	460.751	481.692	488.734	506.816	355.508	354.791	466.279	459.458	487.628	470.138	401.371
164	smc02846	PfkB	371.135	253.801	170.032	106.884	457.647	495.868	442.131	273.709	383.698	555.378	325.708	203.761
165	smc02847	KTI12	117.175	133.641	244.082	71.3243	156.687	91.0982	208.001	156.279	260.708	178.418	61.5682	73.0608
166	smc02848	SH3_4	356.495	323.251	360.222	596.154	402.617	298.038	378.861	444.539	420.708	439.038	553.128	545.691
167	gyaR	2+Hacid_dh_C	642.095	595.451	462.302	376.944	524.576	353.238	496.391	474.469	561.918	545.498	379.228	300.141
168	polA	DNA_pol_A	212.545	277.071	181.432	105.764	469.466	379.998	269.261	223.429	430.528	474.858	245.198	299.811
169	smc02851	MarR	138.805	78.8408	123.132	127.554	124.356	123.038	166.221	72.7988	192.608	80.1282	80.5482	128.671
170	smc02852	Peptidase_M20	1317.48	1169.63	874.772	959.234	1722.43	1177.05	1715.86	1560.13	2072.5	1775.17	1189.63	1255.15
171	smc02853	No pfam hits	282.565	237.901	145.022	274.724	231.876	235.238	283.091	226.459	295.858	290.478	193.948	161.611
172	smc02854	No pfam hits	248.165	148.451	195.252	459.944	390.627	189.958	449.441	380.909	326.498	358.278	609.088	494.131
173	smc02855	DUF6	152.955	124.281	111.542	116.294	225.246	183.108	144.711	231.959	315.448	246.328	150.848	146.641
174	smc02856	Transgly	174.265	135.091	140.012	135.994	83.3565	70.7782	163.291	123.059	52.3979	101.548	169.288	174.581
175	dnaK	HSP70	4744.23	5584.92	4165.19	3606.18	5754.36	4615.39	4232.12	3822.33	6987.98	5946.85	3687.85	3256.13
176	dnaJ	DnaJ_C	510.275	482.721	223.742	237.274	992.877	736.838	533.531	703.129	1076.58	1110.95	476.378	653.771
177	smc02859	DUF2182	109.065	46.7308	36.1321	74.1843	85.1465	101.808	86.211	46.8788	118.098	88.3182	96.4082	49.4708
178	smc02860	DUF1326	724.685	461.921	475.892	664.564	448.387	493.188	691.361	615.499	441.138	396.498	386.268	502.771
179	pit	PHO4	393.905	456.981	173.482	287.094	591.486	483.528	392.361	305.599	466.508	550.178	244.158	205.041
180	smc02862	PhoU_div	607.835	990.821	537.692	732.734	816.377	666.328	655.731	604.869	789.608	944.138	452.658	458.141
181	recF	SMC_N	265.615	149.401	160.562	207.484	334.076	257.038	236.661	208.039	310.988	400.158	229.098	255.691
182	moeB	ThiF	290.775	214.761	1.3279	49.2943	140.677	137.568	232.641	99.7088	164.788	148.988	84.6782	25.4908
183	smc02865	Acetyltransf_1	80.9852	73.1808	26.9621	106.114	118.317	32.4082	106.091	69.7288	48.0579	59.0982	90.8282	50.4608
184	smc02866	TetR_N	275.685	171.581	241.442	183.744	231.547	189.918	291.051	195.919	364.548	364.048	228.098	156.431
185	smc02867	ACR_tran	248.665	156.401	213.362	185.954	489.917	355.928	375.461	192.259	524.578	409.528	489.208	370.181
186	smc02868	HlyD	1195.06	1002.55	823.032	796.614	1211.18	1550.54	875.061	795.549	1046.67	1044.9	1247.68	1066.89
187	smc02869	ABC_tran	252.405	239.601	139.492	78.1843	272.347	215.488	288.491	93.2888	226.058	392.608	213.718	160.691
188	smc02870	GFO_IDH_MocA	176.985	212.591	163.482	145.514	346.826	198.778	359.721	308.969	406.238	445.528	289.748	272.261
189	smc02871	BPD_transp_1	417.305	431.911	186.702	229.744	570.786	395.368	506.031	533.199	570.138	572.488	499.628	509.981
190	smc02872	BPD_transp_1	193.305	150.181	50.6821	87.2643	198.146	236.538	200.381	156.879	272.548	120.938	286.078	139.621
191	smc02873	SBP_bac_1	8104.38	7219.62	6302.56	4914	8020.53	8184.73	12279	10040.5	8167.15	9652.23	6945.86	5934.17
192	smc02874	No pfam hits	142.815	0.9808	42.4721	37.8743	123.067	125.898	322.181	148.429	191.538	186.358	200.588	201.591
193	smc02875	BcrAD_BadFG	112.715	6.1808	40.8621	63.6143	82.4465	100.928	81.701	18.8912	52.6779	89.7082	35.0982	23.8808
194	smc02876	UTRA	280.825	186.651	192.602	118.414	148.787	179.958	203.991	80.6488	135.378	90.1182	76.7782	41.1308
195	smc02877	SIS	211.235	97.7008	85.1521	95.4243	235.266	151.548	334.401	289.919	231.578	327.178	162.238	97.0908
196	nagA	Amidohydro_1	96.9052	87.0408	115.762	204.154	185.386	90.4282	142.081	238.089	179.048	249.068	91.4582	244.071
197	cutC	CutC	100.255	49.8008	65.9121	0.4543	85.4865	137.038	162.441	52.5988	84.9279	105.818	105.818	25.5308
198	smc02880	ROK	191.025	107.331	168.032	101.144	140.677	98.3682	184.251	142.779	127.828	222.278	179.358	103.601
199	smc02881	Amidase	328.485	374.891	194.542	220.074	420.716	293.548	452.611	433.499	562.138	501.458	422.888	268.221
200	smc02882	DUF540	566.095	634.101	289.312	266.594	746.107	574.098	425.301	296.889	689.128	595.478	630.858	540.291
201	smc02883	SlyX	550.115	738.701	553.772	624.154	691.687	673.988	416.891	464.989	732.298	976.148	627.568	695.771
202	smc02884	Bmp	863.075	1163.34	1453.37	1381.26	909.097	595.898	1328.91	896.309	811.748	796.768	1556.22	944.781
203	msrA1	PMSR	2785.23	2344.95	2907.06	3188.67	2192.14	2163.6	1704.52	1431.53	1462.8	2018.14	1970.41	1994.93
204	smc02886	No pfam hits	583.925	594.531	217.502	640.734	814.097	609.658	881.221	603.619	1100.83	1007.15	819.058	941.941
205	smc02887	HicB	72.1152	106.051	140.012	47.6843	78.9465	54.4182	108.021	93.1788	57.1379	96.8482	92.9882	122.001
206	smc05001	No pfam hits	88.7052	108.481	108.802	54.0443	79.6665	62.0882	109.491	53.0188	62.6779	106.998	102.618	119.031
207	smc02888	HTH_AraC	116.285	143.041	114.512	157.794	97.4965	51.8482	147.181	104.319	81.5179	89.8682	146.078	60.7408
208	smc02889	MFS_1	49.7752	115.791	55.9421	72.1843	63.4365	92.4182	23.611	43.0988	65.6979	63.0582	61.2882	135.041
209	smc02890	TonB_dep_Rec	144.105	98.2708	78.9121	119.044	79.3565	143.608	157.631	3.5888	103.238	77.2082	135.598	104.571
210	smc02891	FAD_binding_2	120.105	45.3208	102.512	54.8243	0.7665	66.4182	67.411	41.2088	77.2979	53.1282	34.2482	10.5792
211	smc02892	MFS_1	444.945	102.061	67.4821	70.2743	153.966	160.418	161.011	98.7288	112.278	136.098	110.008	42.2308
212	smc02893	LysR_substrate	100.955	10.5392	58.1621	116.754	134.567	55.6382	72.381	138.299	173.198	17.8582	122.308	90.1608
213	smc02894	BON	123.475	47.7008	74.4621	243.274	234.577	144.928	169.351	142.539	161.278	70.2482	259.168	153.741
214	smc02895	Mem_trans	235.175	115.531	148.392	163.684	200.077	244.278	200.051	156.649	244.448	168.788	172.938	141.341
215	ilvE1	Aminotran_4	2380.93	2227.58	1415.21	1688.05	3748.29	2698.4	3255.04	3650.45	3695.3	4056.66	1951.52	1777.71
216	smc02897	Cytochrom_C	2970.06	2522.8	1987.71	2162.43	4772.65	2866.6	3333.5	4055.06	5136.39	5938.61	2069.38	2452.31
217	kdsB	CTP_transf_3	1828.9	1807.47	894.062	1105.83	1561.96	1936.78	1172.15	1291.38	1671.68	1713.04	1190.85	924.821
218	pheA	PDT	442.215	514.921	501.052	499.114	658.266	379.548	567.371	409.309	604.428	643.058	266.138	510.401
219	smc02900	DUF1127	6073.36	6871.33	4078.65	2223.71	6326.8	6205.03	2432.02	2429.15	7245.34	10902.3	2114.7	2338.34
220	smc02901	Glyoxalase	155.615	110.511	111.752	220.404	225.457	122.078	134.591	183.869	143.488	133.778	105.818	54.9108
221	smc02902	HTH_11	169.865	158.811	98.1021	234.984	276.026	204.528	269.951	257.979	256.058	272.578	180.118	244.071
222	smc02903	NUDIX+like	93.9352	83.3808	147.432	135.154	151.996	185.128	211.581	155.189	260.348	204.348	106.548	61.7108
223	smc02904	HIT	327.595	204.061	196.172	414.764	245.917	220.768	63.411	280.539	260.418	208.338	166.448	328.561
224	dnaX	AAA	588.925	343.231	383.402	449.114	441.887	348.808	610.661	442.279	502.748	582.328	354.218	293.911
225	smc02906	DUF149	488.005	865.431	457.292	585.524	471.917	329.808	710.561	838.089	848.288	872.688	610.858	399.511
226	smc02907	LysE	239.685	111.661	83.9021	97.1343	165.937	237.868	402.371	362.179	300.398	373.948	251.188	205.531
227	recR	RecR	226.785	210.711	111.642	109.214	192.616	117.298	278.451	202.499	321.888	279.608	132.078	135.771
228	mltB1	No pfam hits	208.845	108.851	161.692	149.944	222.146	173.598	338.571	140.129	320.928	330.198	134.038	231.671
229	smc02910	DUF894	200.975	97.9808	112.512	65.2643	194.907	105.148	136.591	135.239	124.178	142.688	95.2782	170.801
230	smc02911	DUF150	635.555	865.161	344.062	741.204	592.637	364.518	578.181	287.949	751.018	487.238	380.518	309.151
231	nusA	NusA_N	505.995	401.531	311.552	291.854	866.806	527.698	639.371	706.669	957.818	1137.86	462.518	435.141
232	smc02913	DUF448	2787.35	2246.72	1677.62	2393.33	1684.12	2531.58	1233.49	1233.56	1473.04	1790.87	1541.5	1950.37
233	infB	GTP_EFTU	322.155	357.021	304.022	326.134	259.417	183.338	423.131	379.879	528.418	479.308	285.968	358.951
234	rbfA	RBFA	1014.77	1382.32	600.912	875.594	784.167	864.178	366.501	468.549	609.778	671.988	440.128	458.741
235	truB	TruB_N	237.105	206.821	43.7221	146.824	234.697	166.158	183.651	118.689	193.198	235.858	32.4082	43.1708
236	smc00322	HWE_HK	176.965	100.091	42.5521	72.0443	111.817	244.408	164.151	94.2288	191.208	153.828	94.2682	39.5108
237	rpsO	Ribosomal_S15	10714.3	17728	22558.1	22788.5	7125.81	8474.03	6236.38	9017.35	6739.3	8930	8774.19	8112.76
238	pnp	RNase_PH	1180.51	1237.47	1207.29	1176.02	1622.72	1647.47	2098.35	2068.57	2304.74	1762.35	1748.5	1274.58
239	rsmc	MTS	139.885	14.5808	69.6021	95.9943	289.836	181.388	264.341	133.899	247.608	299.588	102.458	57.4908
240	fabI2	No pfam hits	2092.66	2022.88	1763.93	1264.98	2219.1	2071.38	1888.26	1581.49	2430.58	2135.96	1688.76	1449.71
241	fabB	ketoacyl+synt	1357.78	1630.27	684.822	1266.96	2514.71	1816.06	1587.93	1466.19	1877	2057.11	1182.67	1241.15
242	fabA	FabA	1644.75	1503.63	914.032	1179.49	3598.25	2516.74	2204.46	2289.23	3787.3	2903.77	1844.36	1770.08
243	irr	FUR	2428.44	3789.16	3075.84	2853.26	1874.62	1452.99	1210.08	1332.32	1597.18	1780.72	1484.78	1306.52
244	smc00330	UPF0126	191.135	39.5608	105.612	58.3943	81.8465	22.1382	73.311	96.3388	81.8779	10.3582	2.2882	20.9808
245	smc00331	DUF218	193.755	229.381	240.962	264.764	199.197	160.098	196.331	119.059	158.508	252.798	234.598	140.701
246	smc00332	FYDLN_acid	1519.44	2186.34	1890.31	2386.99	1798.68	1400.91	1535.93	2409.45	1401.53	3091.05	1314.47	1251.13
247	aroA	EPSP_synthase	525.075	344.281	216.062	294.024	662.836	422.468	639.951	641.559	769.058	767.338	423.398	520.221
248	cmk	Cytidylate_kin	943.325	1137.63	659.172	662.904	895.826	1168.52	718.241	708.609	912.158	898.758	695.428	610.801
249	rpsA	S1	7673.8	8976.1	5923.07	7596.19	8814.96	7577.35	6656.96	5960.27	8990.46	9352.36	5975.84	6742.71
250	smc00336	No pfam hits	269.105	104.401	213.522	261.264	139.787	73.3182	157.711	140.699	221.248	169.268	232.828	122.001
251	smc00337	No pfam hits	156.385	127.151	175.942	102.494	95.3465	91.3982	112.071	131.259	102.558	94.3882	121.118	22.3108
252	smc00338	BA14K	297.605	191.201	312.652	243.714	242.347	115.258	225.271	222.129	153.228	198.228	285.988	196.921
253	cyaA	Guanylate_cyc	228.715	68.0008	98.3321	168.754	156.966	240.378	122.621	196.719	108.238	166.968	146.658	149.901
254	smc00340	2+Hacid_dh_C	175.395	259.751	186.882	148.194	426.746	296.468	269.801	337.839	442.358	429.548	193.378	185.351
255	smc00341	No pfam hits	492.565	562.511	576.962	268.244	417.216	448.248	643.881	274.199	543.018	549.308	382.968	324.171
256	rnd2	3_5_exonuc	469.265	488.501	264.972	364.274	434.667	369.108	452.431	535.469	525.138	584.228	344.208	344.221
257	smc00344	GIY+YIG	88.5252	138.901	37.6021	77.1043	125.776	81.6682	59.791	79.5088	127.578	81.0882	90.7082	101.981
258	smc00345	Seleno_W_rel	166.395	155.691	201.432	85.9943	268.246	217.498	223.661	156.469	303.878	248.268	231.898	31.3308
259	smc00346	DoxX	429.715	606.631	690.202	474.934	661.526	461.488	624.151	710.129	683.738	678.728	473.218	738.331
260	rnk	No pfam hits	679.145	969.541	1063.99	645.334	911.326	911.898	1053.47	886.209	962.178	995.248	1150.92	590.351
261	smc00348	No pfam hits	373.675	599.061	289.182	303.084	428.546	277.398	268.441	288.509	406.078	553.898	361.478	317.231
262	lepA	LepA_C	506.985	693.651	386.352	460.264	530.226	380.358	645.381	553.569	847.628	944.028	468.448	463.201
263	smc00350	MFS_1	184.745	25.5008	29.0321	80.9043	70.5565	48.8882	143.121	59.7688	17.5321	42.0382	54.4382	8.2708
264	smc00351	HTH_3	250.115	210.711	160.962	185.154	337.966	173.748	221.471	156.879	228.668	204.058	167.768	102.361
265	smc00352	Acetyltransf_1	260.555	126.411	45.4921	99.4843	123.067	226.538	179.181	28.9688	263.638	180.228	195.048	42.2408
266	exoD	ExoD	280.985	242.341	146.362	491.324	324.526	205.328	298.051	266.339	283.648	288.768	249.658	346.771
267	smc00354	OmpA	5181.26	5129.97	4758.85	3841.9	2949.94	2530.26	3550.86	3192.71	3343.89	3204.73	3251.58	2720.14
268	kamA	Radical_SAM	148.155	14.0108	45.2121	43.6743	100.346	130.998	73.201	26.0788	139.478	123.708	118.908	25.3208
269	genX	tRNA+synt_2	164.965	27.4608	25.1421	100.364	37.8465	95.8982	63.641	46.8688	72.6579	55.4882	51.4782	54.5892
270	efp	Elong+fact+P_C	343.495	686.221	427.762	498.794	602.256	290.538	286.951	434.159	534.868	644.958	396.078	523.831
271	cfa1	CMAS	1535.45	1294.95	700.342	994.184	1937.84	1337.61	1575.11	1775.62	1669.74	2120.81	1414.19	1197.47
272	smc00359	Rubrerythrin	471.845	451.491	326.502	492.794	498.357	380.488	556.941	649.779	568.238	563.888	515.958	452.891
273	smc00360	DUF920	895.105	986.641	500.272	1059.85	910.026	495.578	695.551	681.349	777.838	976.378	738.548	726.221
274	smc00361	No pfam hits	2300.16	2572.01	1968.33	1904.79	2569.91	3011.53	1959.25	2605.11	2716.37	2954.41	1495.62	1745.57
275	infC	IF3_C	39912.2	45314.2	30343.5	26636.9	50829.6	41697.5	28995.2	37333.2	41488.8	51380	21886.9	24848.5
276	rpmI	Ribosomal_L35p	27645.2	29696.2	32112.7	29704.2	23183.7	24039.1	18849	20663.9	22588.4	26737.9	18027.3	17589.2
277	rplT	Ribosomal_L20	1781.88	2208.61	2794.7	2259.26	3964.66	4084.72	3237.35	4710.6	5352.53	6956.52	2664.99	2915.37
278	pheS	tRNA+synt_2d	2537.35	1913.87	882.262	1437.79	3283.3	2488.5	2446.17	2209.01	3464.62	3625.06	2230.67	1850.53
279	pheT	B3_4	230.795	240.851	131.172	200.354	391.816	193.768	364.911	387.969	561.138	499.298	231.538	199.171
280	smc00367	No pfam hits	93.8352	117.641	118.862	123.264	249.647	116.698	174.611	247.309	261.278	304.488	168.018	200.571
281	smc00368	Aldo_ket_red	90.0852	11.3208	8.0621	154.534	32.8465	151.108	158.831	49.8688	57.6379	102.398	28.0682	33.7292
282	smc00369	No pfam hits	241.135	270.351	161.462	211.474	235.657	102.438	208.201	166.739	236.518	296.998	205.068	224.561
283	smc00370	LysR_substrate	459.135	254.761	560.152	501.774	486.357	314.998	649.511	437.729	439.718	544.848	367.418	266.581
284	smc00371	DUF892	936.975	1766.09	4117.22	5358.6	4166.73	4032.39	3363.62	6161.08	3757.6	2660.25	7836.63	6994.76
285	smc00372	adh_short	130.845	39.9608	57.3621	33.4143	2.6935	131.828	157.381	81.0888	127.508	2.0482	107.638	36.3808
286	smc00373	No pfam hits	72.2752	28.4508	131.422	130.534	125.587	78.0182	176.421	127.519	155.218	151.718	51.2182	74.8008
287	smc00374	Aldo_ket_red	3421.2	4089.03	4776.56	4668.75	3952.87	5309.7	5553.92	7679.63	6081.23	6328.76	4386.91	5982.44
288	smc00375	GFO_IDH_MocA	389.535	337.621	208.612	233.074	397.006	313.268	206.091	225.789	343.118	294.288	248.908	155.571
289	smc00376	No pfam hits	337.525	128.731	111.882	150.754	143.317	188.698	202.531	59.1288	192.888	166.808	96.1882	119.781
290	smc00377	HTH_3	126.905	82.6508	41.4621	62.1043	70.6565	140.388	114.901	46.9088	73.9479	103.688	79.0982	7.7792
291	xseA	Exonuc_VII_L	90.2052	45.7408	0.2321	65.4243	78.2165	171.578	130.251	97.9088	66.5879	163.568	158.648	120.761
292	smc00379	Flavodoxin_2	266.635	175.691	104.432	125.394	69.3265	170.378	155.121	125.959	122.048	214.598	107.568	144.841
293	pecS	MarR	101.825	62.3808	9.2121	80.3143	48.4465	67.2882	128.451	41.5488	105.498	159.938	112.588	114.121
294	pecM	DUF6	256.105	212.281	162.612	187.554	264.957	105.708	235.781	183.519	241.248	238.518	174.068	76.3108
295	smc00382	Peptidase_M29	3424.47	5530.33	3187.98	3302.29	3575.24	5437.19	2652.22	3015.13	2774.78	3077.89	2476.87	2383.82
296	gst3	GST_N	534.615	633.981	585.402	379.714	714.707	442.228	329.361	384.829	626.028	625.108	630.968	450.641
297	smc00384	MarR	90.6852	93.0108	57.3621	86.4943	93.8365	116.348	140.561	74.2588	120.678	110.898	62.1682	143.391
298	smc00385	YbaK	155.455	199.151	69.8021	154.414	331.697	304.818	372.641	307.769	417.498	304.658	154.588	82.2108
299	smc00386	ArsC	521.695	716.911	539.302	620.034	545.796	232.828	517.201	444.539	536.198	571.678	382.518	391.101
300	tatA	Aminotran_1_2	191.135	151.211	113.152	166.134	57.1165	140.018	234.701	238.249	198.878	216.018	192.888	101.041
301	smc00388	AstE_AspA	186.775	158.921	127.692	116.474	195.266	161.428	204.391	129.179	350.208	300.838	183.458	154.221
302	smc00389	No pfam hits	89.1952	153.141	69.6821	35.1743	164.047	69.5382	182.201	151.409	195.998	293.118	118.228	76.5308
303	smc00390	No pfam hits	464.775	429.121	657.772	355.414	542.847	342.218	511.791	542.729	600.648	568.398	355.668	304.131
304	smc00391	No pfam hits	91.6152	5.7392	34.1121	16.7757	8.0865	42.0118	1.461	14.1412	18.7579	8.6382	43.7282	15.0492
305	smc00392	PhdYeFM	124.035	89.0308	37.8621	97.7443	91.3065	74.2782	160.891	98.8688	154.498	80.4682	134.558	77.5208
306	smc00393	PIN	214.305	155.431	123.312	220.974	355.357	203.388	160.841	321.819	392.778	421.248	220.098	186.221
307	guaA	GMP_synt_C	831.495	304.411	224.352	278.934	558.026	578.438	518.201	448.099	541.718	516.098	455.538	223.031
308	pfs	PNP_UDP_1	194.315	101.351	101.432	79.2243	203.427	147.268	126.341	151.239	184.618	140.038	41.2382	55.2508
309	smc00396	4HBT	251.515	227.301	173.942	145.274	227.256	158.808	244.981	310.429	191.458	259.768	211.138	160.971
310	smc00397	Acetyltransf_1	237.215	95.7008	74.4621	71.3243	87.2965	77.1682	132.981	58.7712	63.1379	100.988	16.5582	12.7608
311	smc00460	DUF1513	178.945	75.3508	246.612	113.914	98.4165	224.178	119.001	46.4488	77.9979	163.628	110.978	135.701
312	corA1	CorA	143.175	85.9508	62.6521	127.814	167.376	95.8982	129.421	68.5288	97.7979	200.748	220.008	51.1508
313	smc00400	Peptidase_M75	88.1152	151.351	95.4021	29.7443	161.506	100.988	139.741	95.1988	80.1179	149.178	84.7282	103.341
314	smc00401	DUF1111	254.725	147.211	166.852	74.2043	117.026	154.718	139.281	121.009	186.468	86.0982	95.1182	120.761
315	smc00402	Peptidase_M75	401.815	638.271	542.102	597.364	451.197	392.788	475.471	536.749	509.638	562.538	457.948	412.701
316	sun2	Nol1_Nop2_Fmu	515.765	447.881	384.582	423.154	528.947	333.978	371.091	429.509	484.818	541.148	370.768	215.811
317	smc00404	DPBB_1	320.905	345.751	459.802	443.474	376.716	303.868	484.101	479.549	415.868	443.378	581.108	512.411
318	smc00405	No pfam hits	293.705	201.321	250.102	238.824	238.766	95.3682	353.481	210.129	221.118	305.488	299.338	184.311
319	smc00406	DUF1730	104.375	77.1492	1.6421	64.1943	53.7665	266.138	63.651	24.7312	96.9679	91.4482	9.1282	57.6108
320	gst4	GST_C	866.315	684.351	391.452	544.544	495.326	599.398	486.181	508.759	598.538	559.018	424.778	388.821
321	smc00408	BacA	2933.21	3662.52	4036.02	2794.55	3587.07	3036.04	3384.4	4163.4	3798.46	5026.35	3223.62	3048.59
322	smc00409	No pfam hits	440.935	539.631	622.902	767.204	630.836	345.848	664.901	707.699	549.718	635.968	851.178	780.841
323	smc00410	Epimerase	839.225	1005.79	798.632	732.734	761.506	701.708	920.581	858.159	1201.67	1069.47	663.888	761.141
324	smc00411	DUF1330	606.245	901.631	442.542	735.084	1355.57	1087.06	1124.86	1305.4	1441.22	1648.95	1060.65	1099.21
325	pyrF	OMPdecase	260.555	213.921	66.4021	211.224	467.907	240.498	433.571	474.469	563.328	450.418	280.198	240.741
326	smc00413	PGAM	288.965	247.041	302.782	289.184	442.457	323.088	465.501	383.439	527.398	479.488	370.098	339.811
327	pmtA	Methyltransf_11	27864.1	29610	29420.3	32532.1	21679.8	20310.5	22087.3	19196	18940.8	18945.4	21821	23647.1
328	dnaN	DNA_pol3_beta_2	3491.85	3222.27	2876.27	2464.96	3501.72	2924.18	3060.98	3824.1	3532.71	4627.12	2684.73	2509.98
329	smc00416	TP_methylase	396.065	267.001	139.122	217.474	385.867	286.078	279.331	362.629	359.708	428.328	261.488	167.081
330	smc00418	UPF0102	160.945	171.581	181.852	106.344	69.9265	140.338	231.861	100.739	96.3279	123.928	87.4882	111.391
331	gshB1	GSH+S_ATP	602.825	604.071	203.432	523.044	742.466	388.648	523.701	589.119	818.818	790.908	372.528	416.091
332	smc00420	Mg_chelatase	117.055	162.581	51.8221	72.6143	69.7265	231.508	181.961	110.589	108.238	68.6382	67.9682	41.0008
333	cysK1	PALP	5057.34	3344.9	3767.84	3383.73	4521.69	5085.85	6586.99	5380.47	6115.52	5641.75	4826.36	4866.89
334	smc00422	LysE	263.055	94.4108	232.742	225.784	323.086	133.488	419.131	339.849	362.798	419.238	298.998	233.631
335	smc00423	LysE	789.145	802.181	597.362	771.784	622.066	588.348	430.521	413.479	474.558	594.868	654.828	673.371
336	smc00424	DUF6	205.805	147.881	165.132	235.774	108.087	121.318	140.561	200.499	187.088	278.568	234.488	153.621
337	smc00425	AsnC_trans_reg	200.025	164.231	173.502	173.554	289.806	261.328	172.541	232.819	210.068	254.058	184.188	139.441
338	dnaS	dUTPase	251.455	162.881	186.682	203.184	234.297	191.978	195.011	193.389	119.508	185.208	113.048	112.691
339	prfC	GTP_EFTU	278.875	163.631	191.412	108.354	263.056	188.868	268.171	184.899	276.048	268.218	151.868	194.921
340	smc00428	DUF6	68.9652	8.0708	18.6379	60.8943	17.5765	28.6982	79.841	16.1088	34.0479	115.908	61.6382	67.6508
341	smc00429	AraC_binding	116.935	51.3208	71.9921	22.6257	90.5665	85.8982	170.571	11.0788	89.1679	80.3882	28.7382	21.8808
342	smc00430	Epimerase	333.055	78.0508	110.322	38.5843	225.177	470.498	293.521	214.199	227.028	305.318	150.198	214.311
343	smc00431	GFA	180.025	94.9008	225.472	196.564	188.616	122.838	243.841	141.059	208.838	166.298	197.218	179.711
344	iolB	IolB	385.045	438.991	214.152	347.894	355.347	169.168	409.921	272.789	463.548	400.278	342.158	137.221
345	iolE	AP_endonuc_2	254.445	208.871	123.152	190.934	496.246	442.718	454.481	566.829	508.768	491.778	240.068	328.731
346	iolD	TPP_enzyme_M	186.775	173.981	64.3321	86.4943	223.526	171.578	109.461	209.159	135.538	263.398	162.028	217.211
347	iolC	DUF2090	121.755	150.621	95.2521	72.1243	123.067	86.3682	129.091	71.6788	121.698	111.738	107.468	24.2508
348	smc01164	SIS	77.2452	116.161	38.1421	54.5843	153.907	60.7082	150.661	93.6688	108.538	163.658	155.928	35.6708
349	smc01163	GFO_IDH_MocA	84.1152	36.5208	117.822	85.4543	30.6765	140.298	59.821	126.889	43.0779	70.9382	80.5082	91.4208
350	smc01162	No pfam hits	297.655	207.271	60.2321	111.014	179.726	228.358	242.721	157.439	216.108	345.198	162.628	39.7808
351	coaBC	DFP	137.675	119.101	155.612	73.3743	168.976	205.158	89.841	98.0288	135.538	216.458	214.878	87.9908
352	smc01160	Rrf2	156.825	200.401	180.132	155.574	419.976	240.728	265.641	307.239	395.188	377.608	183.388	298.331
353	smc01159	Pyr_redox_2	404.255	278.311	229.312	231.324	829.076	508.068	850.841	639.859	1180.39	966.778	850.508	612.301
354	smc01158	Ank	148.835	144.921	25.1421	50.0943	95.9965	35.8082	132.301	67.7588	90.1079	137.258	33.6482	136.131
355	smc01157	adh_short	222.015	27.7108	54.8021	47.3143	215.177	151.778	291.511	231.059	259.758	286.878	194.538	71.3008
356	aarF	ABC1	275.975	89.0308	52.7421	227.594	193.087	257.918	235.411	195.919	180.408	171.788	150.828	188.981
357	ubiE	Ubie_methyltran	807.595	873.261	624.432	555.554	816.377	566.768	505.011	578.499	713.508	651.688	674.988	579.791
358	mutM	Fapy_DNA_glyco	172.325	73.3408	226.352	112.614	223.526	153.598	291.901	122.099	168.418	197.158	166.158	118.581
359	smc01153	ECH	471.525	333.111	243.642	259.934	424.957	616.838	633.061	397.919	518.428	611.098	407.418	348.231
360	rpsT	Ribosomal_S20p	659.575	731.261	1092.38	938.204	1320.37	1405.1	1146.04	1932.65	1758.38	2395.3	966.218	1352.13
361	dnaA	Bac_DnaA	23926.8	18998.1	14883.8	11850.2	32516.1	37145.4	43618.2	40193.9	31821.1	33339.3	18056.6	25253.3
362	smc01151	YCII	671.765	713.591	469.852	528.064	1297.35	837.758	936.651	1248.04	1217.91	1513.63	689.308	792.061
363	smc01150	Sigma70_r2	436.455	258.911	179.492	208.934	245.036	427.668	284.391	206.999	278.888	332.448	219.548	172.521
364	smc01149	AHSA1	142.535	261.961	238.402	138.004	376.026	196.818	378.541	296.209	289.428	234.408	263.048	172.651
365	smc01148	Glyoxalase	341.435	139.221	153.722	123.334	200.077	221.378	341.691	245.989	248.308	341.108	128.258	113.331
366	smc01147	HemN_C	214.175	102.081	59.0421	72.7043	240.276	74.6782	290.751	201.339	287.048	297.668	195.698	171.951
367	smc01146	Ham1p_like	269.505	202.371	362.862	245.444	335.086	204.928	327.521	206.039	413.618	414.588	177.468	290.191
368	smc01145	Glyoxalase	263.055	177.141	92.3521	198.894	246.657	180.568	291.901	120.099	212.568	215.138	85.6682	15.1708
369	rph	RNase_PH	562.795	562.361	525.222	519.764	736.046	425.978	855.051	537.549	930.238	762.388	396.048	551.211
370	hrcA	HrcA	435.445	547.231	186.882	541.704	518.937	296.898	492.791	385.369	562.718	519.578	426.128	369.181
371	grpE	GrpE	715.545	599.291	457.162	608.364	979.167	779.958	796.531	1060.65	1304.03	1444.15	639.478	691.081
372	ptsN	PTS_EIIA_2	743.405	1147.07	1331.56	1555.51	816.726	436.228	1041.82	914.469	743.268	769.008	797.598	920.111
373	smc01140	Ribosomal_S30AE	33570.5	29710.8	31953.6	32087.1	28795.8	32081.5	38648.9	44708.5	32031.2	38169.4	33848	34476.8
374	rpoN	Sigma54_CBD	72.9452	122.021	171.332	146.734	148.236	108.808	180.281	101.279	155.488	140.728	117.428	3.4608
375	smc01138	ABC_tran	271.015	237.671	101.372	160.904	381.137	305.178	313.991	254.729	399.538	346.748	305.398	190.671
376	smc01137	OstA	5058.51	4301.41	4292.83	3953.22	3364.2	4188.63	4061.95	2889.03	3846.54	4216.83	3039.03	3587.55
377	smc01136	No pfam hits	3395.28	4212.05	4071.29	3859.39	2685.48	2462.44	1734.93	1761.02	2168.29	2310.98	2736.23	2633.63
378	smc01135	Peptidase_S49	402.735	264.791	228.572	260.334	892.546	547.678	734.471	669.109	785.218	833.048	339.308	734.171
379	ihfB	Bac_DNA_binding	5295.43	6070.41	4387.97	5149.94	5317.57	5419.01	5435.64	5005.4	4361.01	4884.56	4926.46	4998.43
380	smc01133	No pfam hits	278.785	470.921	335.032	240.194	289.957	484.808	298.681	138.739	254.318	254.248	191.578	155.391
381	smc01132	COXG	479.685	638.951	928.712	807.124	618.397	494.498	502.781	857.619	558.988	609.768	686.758	764.941
382	smc01131	No pfam hits	242.645	231.981	124.042	136.704	368.776	271.368	226.261	111.789	270.428	341.498	218.858	69.5408
383	smc01130	SpoU_methylase	292.615	168.561	297.522	272.264	316.066	307.278	270.581	379.879	326.268	406.238	270.748	201.761
384	lspA	Peptidase_A8	245.545	151.851	286.082	93.8043	134.207	164.428	283.231	180.339	211.888	108.728	46.3282	118.581
385	smc01128	HATPase_c	163.365	72.3508	57.4821	114.224	130.636	74.4882	97.311	97.5388	62.3479	86.6982	87.2082	20.9808
386	olsB	No pfam hits	262.745	242.021	84.2021	105.934	219.876	226.928	124.911	158.859	201.488	190.698	154.828	117.981
387	tme	Malic_M	568.015	607.801	391.682	453.094	449.867	441.878	491.231	509.559	71.9579	112.948	72.4282	104.121
388	mutS	MutS_V	67.2652	98.8708	135.442	18.4443	108.927	47.8182	89.601	58.5688	141.538	96.7382	31.7982	8.7892
389	glnD	GlnD_UR_UTase	144.305	136.901	73.6921	140.324	150.577	170.058	126.041	157.789	188.388	207.148	140.748	81.0108
390	mviN	MVIN	242.975	151.851	36.1321	128.804	110.486	79.8582	148.381	86.0288	146.438	97.1382	76.5682	97.8208
391	smc01122	Glyoxalase	190.765	56.3008	90.5421	78.2443	107.646	93.5382	160.981	70.1288	101.488	66.6182	35.7582	54.5208
392	trpS	tRNA+synt_1b	398.445	467.621	279.802	276.264	392.006	355.358	244.631	227.199	368.008	472.398	304.718	164.261
393	smc01120	Usp	523.035	560.901	289.712	373.104	486.707	444.468	354.121	469.819	579.288	518.768	345.098	228.381
394	smc01119	Nfu_N	592.695	586.911	503.172	996.344	848.586	721.558	1075.77	1002.66	1034.64	1168.49	766.968	1011.36
395	smc01118	Peptidase_M22	159.805	43.0908	6.4179	38.7443	269.486	245.438	400.891	240.929	345.388	270.538	330.138	216.211
396	rimI	Acetyltransf_1	73.9352	57.2508	56.1621	47.5743	66.5065	46.8782	66.171	68.2888	42.2479	119.698	54.1782	98.0208
397	olsA	Acyltransferase	200.625	86.6508	75.8421	81.7443	157.037	176.468	179.551	166.449	125.188	154.828	150.458	21.2508
398	miaB	UPF0004	374.655	358.761	191.422	510.654	370.107	226.928	285.531	298.279	424.088	395.388	256.318	368.661
399	phoH	PhoH	950.355	962.841	979.582	601.444	1177.68	695.428	1122.88	1106.68	1221.08	1181.67	784.038	702.791
400	smc01113	UPF0054	518.525	952.031	474.132	553.354	785.996	581.998	511.751	547.029	687.868	794.478	460.818	473.501
401	tlyC	CBS	428.585	563.671	207.952	224.974	428.417	393.568	413.181	404.609	477.558	407.268	382.288	363.191
402	lnt	CN_hydrolase	1636.55	1107.55	1106.6	840.234	1041.74	1126.13	1203.45	1071.8	1269.91	1328.52	912.018	828.401
403	phrR	HTH_3	4028.11	4429.51	5317.03	6669.44	3669.85	2825.7	3376.53	3571.03	3420.88	3772.26	2793.79	3624.34
404	metK	S+AdoMet_synt_C	12150.5	9957.93	6722.44	7664.09	15861.4	13031.8	17517.9	14867.8	18519.7	17783.7	11691.2	11191.9
405	trmB	Methyltransf_4	790.355	806.121	662.622	622.964	1212.1	572.258	819.681	736.589	928.858	984.338	910.378	809.591
406	smc01107	DUF1150	2587.41	3351.33	3164.4	3449.44	2281.72	2339.39	1923.16	1994.82	2912.62	2354.53	2276.87	2304.88
407	smc01106	HSP20	4868.5	3136.02	3377.1	3308.14	3664.79	4024.65	2455.05	2460.15	2891.12	4167.89	2755.82	2967.94
408	iunH	IU_nuc_hydro	2027.82	2487.82	1854.27	1462.24	1756.03	2259.96	1616.3	1455.5	1606.8	1635.51	1548.26	1576.42
409	mcpX	MCPsignal	221.765	35.3108	86.0621	172.754	239.147	153.198	145.581	181.919	269.138	256.898	177.468	221.231
410	rbsK	PfkB	234.215	282.971	173.592	127.324	267.597	414.148	304.731	286.869	264.438	297.108	180.238	256.581
411	smc01102	RmuC	236.665	295.261	343.772	592.934	343.736	286.768	392.571	384.239	249.188	329.668	285.208	324.281
412	def1	Pep_deformylase	294.535	301.871	174.162	241.234	523.986	239.538	437.811	312.659	378.328	527.808	252.428	401.771
413	fmt	Formyl_trans_N	370.165	345.471	187.112	334.724	542.367	230.568	437.831	439.979	484.008	518.838	311.958	269.351
414	truA	PseudoU_synth_1	218.945	289.011	54.0121	130.154	322.056	194.598	232.561	238.199	366.408	375.448	258.808	144.391
415	smc01097	No pfam hits	115.245	61.8708	183.922	49.8543	219.317	64.9382	181.241	144.269	223.778	266.568	167.238	8.7508
416	dapE	Peptidase_M20	292.495	282.391	295.352	279.304	173.016	346.178	206.361	214.189	232.258	294.318	236.478	191.161
417	mexF1	ACR_tran	341.765	374.821	165.132	201.944	805.947	593.578	489.631	469.419	839.828	900.688	627.978	636.591
418	mexE1	HlyD	577.935	334.121	421.092	329.744	588.556	760.798	607.541	579.109	800.018	801.328	488.288	399.281
419	smc01093	Abhydrolase_3	243.335	285.141	125.552	167.854	559.667	466.338	335.371	336.899	463.428	383.058	534.228	470.921
420	smc01092	LysR_substrate	183.285	65.4808	102.512	49.4243	217.026	143.518	124.631	111.909	131.518	207.228	110.168	130.871
421	smc01091	DUF24	139.135	63.3108	166.132	105.994	38.5465	219.828	81.701	67.3288	71.3279	80.0782	134.078	60.9808
422	deaD	DEAD	102.715	104.281	37.1421	134.424	79.5465	99.6882	106.091	102.479	128.908	118.528	151.868	167.911
423	smc01089	DUF805	296.925	175.091	191.632	195.944	485.576	369.648	550.901	343.959	486.548	560.218	249.088	362.751
424	dapD	Hexapep	533.605	544.991	404.192	513.684	959.776	821.418	976.591	1031.65	1071.49	1247.21	607.308	687.931
425	smc01731	Lysine_decarbox	637.805	555.101	375.572	341.944	838.266	650.118	790.171	592.559	846.718	765.998	499.888	395.991
426	smc01730	Hydrolase	378.185	548.481	196.812	420.794	557.506	291.698	408.061	535.109	486.858	679.428	345.898	406.611
427	smc01729	DUF6	25.0852	12.1492	5.1521	29.3257	78.9465	31.7982	50.891	73.7488	11.4579	31.1082	66.5382	65.2008
428	ada	DNA_binding_1	149.685	19.4708	28.9121	52.4243	38.8765	176.828	72.991	38.7988	12.3679	85.5282	41.8282	110.631
429	smc01727	No pfam hits	368.235	98.3008	143.832	124.704	315.427	216.338	338.391	265.409	303.278	210.118	200.478	243.141
430	argB	AA_kinase	1258.22	1269.55	1035.93	1535.11	1752.86	1210.56	1517.21	1643.72	1921.59	1679.93	1360.01	1166.28
431	smc01725	DUF2337	84.2652	151.331	182.272	152.034	76.0465	21.0182	140.561	93.2888	169.948	137.138	153.598	105.771
432	msrB3	SelR	219.105	77.9208	132.862	205.474	194.907	195.768	224.091	312.099	216.058	213.088	198.418	240.241
433	smc01723	DUF1269	773.075	1224.52	1434.31	2592.73	2838.34	2304.47	2048.17	3040.05	1945.63	2226.93	2776.79	2774.24
434	smc01722	MMR_HSR1	322.495	511.051	338.552	501.514	493.756	291.418	342.071	374.599	444.258	673.968	356.848	316.951
435	smc01721	60KD_IMP	481.735	754.711	422.252	420.674	724.316	565.478	611.041	487.189	778.098	915.208	473.818	406.391
436	rnpA	Ribonuclease_P	2777.71	3389.45	1944.17	2549.2	2295.45	2947.18	1905.22	1655.43	1965.19	2046.88	2306.31	1974.38
437	mcpT	MCPsignal	551.305	703.071	525.392	380.234	492.927	466.728	723.371	523.399	648.568	689.198	639.428	627.261
438	smc01718	SNARE_assoc	64.5752	21.2608	13.6079	41.7943	45.8565	11.1882	63.651	38.1912	6.7721	53.2382	101.368	0.8208
439	merA1	Pyr_redox_2	117.525	94.0908	71.6121	213.554	97.6565	75.6082	76.491	149.649	137.308	153.778	45.6382	56.9708
440	smc01716	HATPase_c	279.825	192.561	262.982	61.3243	73.9765	253.548	150.201	137.749	151.488	110.898	174.068	74.3508
441	smc01715	TetR_N	233.335	215.361	146.302	122.754	126.297	182.128	184.961	81.2988	134.128	172.648	112.448	137.091
442	smc01714	Ribonuc_L+PSP	188.675	131.301	110.602	113.074	148.567	190.678	174.461	102.929	209.418	169.178	76.3482	227.761
443	smc01713	No pfam hits	549.795	194.611	181.862	97.0443	166.807	163.718	203.541	151.649	194.988	74.7082	91.3282	98.7608
444	lldD	FMN_dh	757.425	664.841	370.362	405.644	1099.66	629.858	657.841	801.759	1103.38	1008.92	435.998	339.601
445	smc01711	DUF11	180.795	135.721	128.292	210.294	114.606	56.6282	132.061	54.9288	81.0579	115.598	176.918	233.691
446	smc01710	DUF11	162.885	106.281	113.822	49.6657	24.4365	100.628	82.621	57.2088	18.0079	2.3182	15.0882	67.7108
447	smc01709	No pfam hits	156.735	95.9308	84.4921	29.4457	14.9965	110.168	77.241	31.3788	22.5479	7.4682	18.5682	53.5708
448	smc01708	YadA	189.675	117.141	90.7421	38.0343	47.0865	152.378	215.061	47.8988	65.3079	50.8282	61.0482	67.7208
449	smc01707	IalB	128.935	114.071	84.9021	27.4843	149.037	118.228	101.341	128.399	12.3679	43.7782	58.9882	135.161
450	smc01706	No pfam hits	212.985	183.421	87.2421	112.864	96.6565	215.688	135.491	156.959	125.578	138.418	69.9782	37.3308
451	smc01705	YbaK	495.945	1137.19	1843.14	989.014	568.566	205.608	404.461	466.979	333.718	361.528	446.658	457.301
452	smc01704	ICMT	280.715	290.191	410.312	375.704	528.056	208.658	344.971	405.159	505.628	566.948	359.178	461.641
453	smc01703	DUF1810	112.275	129.221	166.852	85.6943	119.466	125.658	160.111	151.409	160.438	86.0982	21.2582	92.8508
454	smc01702	Aldo_ket_red	1938.93	1388.57	1167.23	1682.43	2073.7	1639.21	1906.37	2034.58	1760.2	2241.9	1517.57	1453.46
455	smc01701	UPF0029	222.335	80.9308	143.212	172.754	143.317	31.7982	184.481	90.8788	94.7979	34.6782	160.538	30.8108
456	putA	Pro_dh	156.735	129.221	123.702	107.444	157.096	142.308	162.441	115.469	186.308	215.258	96.3182	100.001
457	smc02180	No pfam hits	234.215	182.391	279.602	178.164	52.3665	83.9882	207.121	36.6388	172.758	67.5582	134.358	27.8392
458	smc02179	Metallophos	361.535	285.021	206.162	210.774	362.117	232.828	219.521	196.719	297.718	309.738	237.728	141.221
459	smc02178	No pfam hits	158.145	10.5508	96.0421	226.674	73.8565	137.568	154.891	130.729	117.238	91.1582	121.548	127.701
460	smc02177	No pfam hits	137.845	111.561	38.3021	105.234	32.6165	77.1682	61.601	34.2288	84.5679	69.6882	91.3282	93.0108
461	cyaD1	Guanylate_cyc	84.2652	49.9908	36.8121	52.9443	13.5665	109.928	174.131	59.5788	17.4579	72.8582	0.9482	11.0408
462	smc02175	cNMP_binding	228.315	152.671	85.4021	155.004	195.026	124.488	356.001	225.709	271.578	297.108	205.158	164.461
463	smc02174	DoxX	1581.17	1930.33	1434.86	1586.06	1519.95	1404.17	1486.05	1658.73	1773.31	2024.49	1317.48	1303.21
464	frcS	RbsD_FucU	135.195	48.0508	141.652	152.524	98.6965	125.898	142.081	73.2288	81.7679	121.648	80.0682	54.4408
465	frcR	ROK	192.165	106.211	51.3021	85.6943	55.0465	109.198	97.701	47.0688	30.4579	98.4582	60.9282	97.3108
466	frcB	Peripla_BP_1	507.825	366.531	783.982	448.284	272.627	278.538	581.111	602.799	290.928	367.328	581.558	455.131
467	frcC	BPD_transp_2	284.055	385.601	293.072	431.234	563.056	426.028	1076.43	894.189	633.538	638.948	901.358	850.511
468	frcA	ABC_tran	191.345	160.971	111.192	123.904	362.117	236.538	460.041	634.919	364.728	427.558	328.378	443.201
469	frcK	PRK	124.325	54.9708	99.5421	36.3043	80.7865	150.588	188.301	150.279	144.498	182.358	159.608	70.6208
470	pyrC	No pfam hits	780.895	982.841	728.622	843.544	971.667	599.078	819.951	888.879	935.318	1017.87	771.968	769.941
471	pyrE	Pribosyltran	234.845	211.871	314.012	90.7143	507.707	308.588	548.051	517.119	589.528	535.968	387.528	278.451
472	frk	PfkB	230.265	113.591	185.572	105.324	137.447	275.398	308.671	167.789	183.348	221.128	235.578	216.251
473	pgi	PGI	5253.79	4425.69	2972.04	3918.26	5267.72	4926.46	4405.91	3572.37	5064.66	5110.03	4251.06	3967.85
474	fadD	AMP+binding	313.945	368.301	187.812	425.374	454.667	308.168	707.981	657.019	442.818	349.538	746.758	573.561
475	smc02161	MFS_1	286.085	265.781	166.862	106.054	226.457	120.078	222.061	131.619	228.338	267.568	225.838	102.121
476	smc02160	UPF0118	333.185	110.291	190.142	205.084	301.566	231.988	377.761	339.979	411.598	470.768	243.158	280.231
477	smc02159	No pfam hits	77.6952	6.3008	34.8179	36.3043	97.8165	34.7682	87.071	28.2588	36.6679	11.9382	32.4082	98.0992
478	smc02158	Acyltransferase	37.6752	55.5508	55.9221	77.4643	5.1565	89.1482	45.131	83.5388	53.1779	116.298	22.3882	17.8108
479	cdsA2	CTP_transf_1	63.0352	21.7492	63.7121	96.4543	22.5065	51.2182	47.881	31.2688	6.8179	27.3782	5.6382	21.1408
480	smc02156	SBP_bac_1	7218.46	6471.1	4965.38	5735.19	9007.75	9599.79	12544.7	17326	9002.13	10240.7	8152.02	11280.7
481	int	Phage_integrase	1531.1	1906.03	870.412	1052.65	1263.66	1370.04	1130.07	1157.44	1261.08	1181.9	1203.4	914.241
482	smc02202	No pfam hits	937.595	1068.4	775.272	743.924	1219.61	710.768	893.181	975.029	1099.75	1205.31	776.068	817.411
483	smc02201	No pfam hits	222.845	245.101	66.9021	225.434	476.586	255.678	332.711	345.789	401.908	397.608	375.898	327.471
484	smc02189	No pfam hits	407.275	406.281	558.942	561.114	249.637	194.938	301.571	177.019	254.438	274.748	260.878	168.281
485	smc02200	No pfam hits	365.415	488.451	638.462	567.864	311.046	241.958	244.621	271.859	283.378	381.308	285.908	219.081
486	smc02184	HTH_3	195.765	186.621	142.462	150.934	117.207	121.058	280.241	151.089	138.918	112.348	140.038	76.1608
487	smc02199	No pfam hits	8589.47	7752.54	8407.79	8623.83	3827.05	4218.74	4878.55	4282.11	4348.56	3855.43	4530.32	4114.24
488	smc02203	No pfam hits	7453	7011.26	6804.08	7679.13	4461.32	3414.78	4215.85	3941.82	3398.99	3905.94	5248.5	4352.93
489	smc02155	No pfam hits	488.235	470.381	219.922	456.934	1131.89	525.678	685.701	722.839	769.828	936.338	779.518	574.101
490	smc02154	DUF1156	1732.65	1485.69	762.822	987.074	1867.19	1179.67	1318.13	1112.12	1669.44	1609.6	1018.89	958.311
491	smc04429	No pfam hits	602.415	1171.93	778.552	534.154	733.207	621.048	394.151	403.609	448.418	599.768	443.568	426.491
492	smc02153	SMC_N	495.485	505.021	635.492	323.674	466.857	304.238	220.181	270.189	385.378	430.468	337.888	322.791
493	smc02152	Helicase_C	667.715	528.421	306.182	207.874	854.046	761.208	510.021	533.469	780.588	782.518	534.228	352.011
494	smc02151	HTH_3	1708.61	1899.3	1826.93	1623.96	1334.37	1316.64	1099.13	998.619	1164.43	1257.6	1294.46	1211.05
495	smc02150	NPD	157.275	181.311	168.912	239.434	260.466	181.288	186.891	132.739	186.638	186.998	289.538	394.951
496	smc02149	No pfam hits	190.265	183.041	234.462	175.674	138.396	281.708	213.691	206.589	156.788	329.238	224.378	191.481
497	smc02148	PPK2	569.955	612.931	381.102	633.104	659.576	418.028	811.761	777.199	651.888	588.918	829.798	610.241
498	phoR	HATPase_c	220.295	157.571	143.722	91.2243	137.386	136.758	125.981	135.349	165.258	110.998	134.728	143.081
499	pstS	No pfam hits	2125.81	1723.47	1660.56	1948.29	2976.63	2952.03	2625.44	2801.84	2671.08	2500.79	2957.05	2712.06
500	smc02145	No pfam hits	362.595	283.701	178.862	325.804	580.976	489.708	439.641	321.369	495.678	413.058	509.458	598.951
501	smc02144	BPD_transp_1	1193.39	901.191	1196.01	847.394	726.617	884.468	611.921	864.009	663.338	821.578	1068.21	821.921
502	pstA	BPD_transp_1	220.535	183.431	158.992	158.204	292.236	206.838	248.611	253.629	213.618	302.278	260.648	235.521
503	pstB	ABC_tran	673.815	1090.25	677.762	900.774	768.976	1026.84	606.481	734.249	602.978	678.508	767.848	802.741
504	phoU	PhoU	337.205	262.921	240.562	651.374	506.546	425.178	364.271	607.369	551.588	581.468	402.048	519.291
505	phoB	Response_reg	100.355	86.5008	76.1921	36.3043	157.216	129.668	187.771	115.469	117.238	164.368	101.248	60.9808
506	smc02139	GcrA	831.145	927.881	1079.42	1094.87	845.486	390.518	1255.54	1006.06	939.078	965.228	830.108	709.961
507	argD	Aminotran_3	1238.74	876.361	502.772	654.384	2652.71	2079.55	1909.22	2342.22	2573.15	2997.39	1574.97	2270.17
508	argF1	OTCace_N	718.335	695.941	353.692	637.224	1135.66	810.878	805.731	785.279	1034.48	1118.11	545.638	622.091
509	hslO	HSP33	1064.28	671.341	486.712	578.714	1494.36	1570.19	1036.36	940.309	1082.9	1320.14	555.288	805.861
510	apaG	DUF525	322.625	332.391	226.922	241.924	486.417	398.368	352.741	329.959	432.838	431.128	336.258	316.141
511	smc02134	CDP+OH_P_transf	391.645	194.891	235.402	148.734	278.086	203.508	318.911	176.039	278.138	183.708	114.478	172.291
512	metZ	Cys_Met_Meta_PP	6924.3	6187.88	8015.51	7073.87	7121.29	8166.04	9915.54	10552.7	7765.64	7592.49	11155.7	9920.56
513	smc02218	DCD	401.055	286.581	269.922	271.934	469.107	277.068	379.151	389.089	284.888	480.228	278.268	309.071
514	smc02219	SBP_bac_3	350.495	230.581	362.632	217.644	360.586	120.808	272.991	292.849	307.218	252.378	144.038	202.221
515	smc02220	FA_hydroxylase	253.325	80.0908	208.262	126.754	167.447	144.248	146.061	13.5688	64.0679	352.668	214.878	160.691
516	smc02221	No pfam hits	90.8152	157.841	35.4621	59.5643	132.276	20.1282	77.121	100.429	145.658	144.408	85.2682	70.4208
517	smc02222	No pfam hits	126.765	158.811	20.2821	75.6643	114.496	102.978	132.981	35.6788	21.5879	145.658	94.9082	25.4908
518	smc02223	Peptidase_S24	144.405	73.9908	53.2621	141.054	154.537	92.5182	86.821	180.609	191.898	195.388	175.228	127.571
519	chaA	Na_Ca_ex	107.295	46.7592	28.4479	45.1643	152.356	54.7382	88.501	44.3788	22.6121	72.9882	126.648	110.121
520	smc02225	DUF24	95.5852	78.8408	93.6121	78.1043	59.9765	138.838	103.501	120.269	57.3579	116.548	164.548	198.201
521	smc02226	AHSA1	380.185	297.301	407.672	396.054	275.677	256.928	380.701	323.299	307.598	318.848	324.768	206.301
522	fadB	3HCDH_N	212.305	199.571	184.642	198.364	335.796	331.058	410.691	517.509	351.788	495.128	426.678	287.201
523	fadA	Thiolase_C	461.015	498.341	482.312	290.194	804.147	597.238	961.881	937.669	691.918	814.458	940.898	866.471
524	smc02229	Acyl+CoA_dh_N	234.845	153.741	226.032	274.664	524.776	318.258	875.301	820.959	485.658	534.768	794.168	772.391
525	smc02230	No pfam hits	187.505	63.7608	118.912	103.944	92.5965	159.498	160.111	192.259	176.978	221.798	115.228	122.001
526	smc02231	PG_binding_1	90.3252	39.5608	146.302	88.4243	9.4265	117.428	137.121	23.1188	84.3379	51.8882	64.2982	48.5908
527	smc02232	DUF81	153.805	32.9108	112.912	79.1443	134.457	131.108	96.891	8.9012	89.6679	128.158	76.1182	67.0908
528	smc02234	Alph_Pro_TM	167.305	1.1892	54.8021	111.504	98.0465	150.478	180.631	152.209	142.328	107.898	118.748	59.5408
529	smc02235	AsnC_trans_reg	930.145	1186.14	1465.56	1054.22	1104.98	875.878	1220.18	1384.54	1141.8	1471.31	989.698	1081.64
530	smc02236	Metallophos	888.785	1178.86	806.292	1001.38	1283.43	879.918	840.721	1137.57	1488.62	1569.76	969.288	881.921
531	smc02237	DEAD_assoc	170.445	138.451	84.7821	243.274	172.506	212.748	224.731	243.419	150.118	208.078	221.378	104.001
532	smc02238	Rrf2	10.8252	33.3708	49.4121	84.4843	100.746	6.8382	97.701	71.5688	14.5379	107.498	43.5982	28.8408
533	smc02239	CMD	151.515	265.801	131.752	212.054	375.377	282.918	380.581	535.579	463.018	549.308	415.748	347.101
534	smc02240	DUF161	348.225	255.421	199.372	226.874	251.796	148.538	160.551	104.159	165.248	261.228	253.258	188.751
535	smc02241	Methyltransf_12	69.6152	103.061	13.7021	46.2443	15.7735	34.5682	57.561	72.7088	26.9479	60.7282	84.1382	99.5208
536	smc02242	No pfam hits	1229.55	1559.57	2352.39	2008.62	1077.78	1084.12	1187.46	1193.65	776.538	1109.2	1553.32	1795.54
537	smc02243	SCP	245.545	370.741	251.022	350.104	427.786	383.488	336.231	342.779	485.218	434.708	441.168	343.531
538	dinF	MatE	193.385	119.131	176.762	168.824	250.496	129.888	205.091	162.719	232.938	256.188	157.828	87.7108
539	pyrD	DHO_dh	277.605	220.551	146.662	154.934	281.496	121.948	271.791	139.509	252.238	312.468	222.188	204.451
540	smc02246	DUF952	209.075	312.131	230.292	92.4343	311.207	276.208	281.851	247.259	334.728	367.218	185.788	164.691
541	smc02247	No pfam hits	111.105	74.9208	162.852	146.824	169.386	134.358	111.991	264.029	149.998	89.5982	224.768	258.301
542	smc02248	Response_reg	209.675	84.3108	44.8221	46.1843	48.1665	67.7382	240.141	52.6588	16.6179	63.3282	64.0982	48.9208
543	smc02249	HATPase_c	180.905	91.6808	91.8021	140.774	88.7465	93.7382	99.171	63.9388	37.6779	68.1682	187.628	63.1508
544	mscL	MscL	12401.1	9012.47	11719.8	10219.5	7414.4	7370.84	9576.07	7865.05	6981.27	8419.02	8723.21	8431.79
545	smc02251	Aminotran_1_2	241.045	282.971	181.862	156.464	253.586	165.518	353.511	181.359	294.618	251.028	165.888	183.211
546	galE	Epimerase	177.505	199.471	316.222	155.224	99.0165	163.318	109.461	124.559	129.438	98.4582	165.888	96.9408
547	pchB	CM_2	137.605	143.671	170.092	136.184	88.0965	128.718	177.151	189.679	137.228	168.048	186.878	95.4408
548	qxtB	Cyto_ox_2	203.905	50.1708	65.9121	39.5843	107.427	132.258	83.871	75.6488	79.4379	35.2882	40.2082	40.1008
549	qxtA	Bac_Ubq_Cox	54.2152	40.0308	84.2421	115.584	100.287	12.4482	55.981	12.8488	54.7379	126.608	104.768	62.2308
550	hipO2	Peptidase_M20	185.585	81.7308	169.542	57.0443	111.837	116.638	94.611	56.6888	116.358	125.278	114.838	58.3508
551	smc02257	BPD_transp_1	101.155	22.5308	21.9279	80.1243	22.0065	43.2682	99.111	86.4688	69.2079	106.608	53.1282	27.5392
552	smc02258	BPD_transp_1	179.395	49.5108	46.6121	30.7243	141.407	154.838	131.531	48.3088	144.698	158.468	39.1282	13.0592
553	smc02259	SBP_bac_3	665.545	567.171	364.632	642.484	419.377	289.748	502.901	455.759	463.228	457.998	269.038	352.401
554	smc02260	ABC_tran	262.115	300.421	191.152	173.314	278.026	377.268	313.491	257.979	292.218	284.428	346.128	162.741
555	smc02261	TetR_N	257.625	277.431	246.372	179.454	152.567	215.488	142.721	236.429	208.108	258.258	70.3082	144.071
556	aspC	Aminotran_1_2	186.475	98.2108	24.5421	100.434	136.466	176.068	243.941	349.409	236.998	167.498	270.898	130.481
557	ilvB1	TPP_enzyme_N	141.275	16.7492	99.9921	93.7043	176.937	182.918	151.421	72.7488	167.828	204.498	90.7182	128.771
558	smc02264	No pfam hits	82.7752	164.741	122.742	98.4543	92.3965	87.2082	113.921	107.049	132.578	102.798	89.6082	84.2708
559	secD2	SecD_SecF	389.955	261.921	152.852	335.904	574.197	291.678	487.781	430.099	524.028	575.938	295.918	315.541
560	smc02266	No pfam hits	4288.17	3913.48	3368.27	4907.98	4037.15	3084.35	2500.45	2164.28	3988.51	3614.72	4197.63	4253.46
561	smc02267	Rrf2	878.555	1459.94	650.102	638.154	1097.49	619.378	404.611	423.749	878.148	899.918	819.708	715.511
562	kpsF3	SIS	386.005	214.881	295.812	168.864	288.347	231.718	332.291	360.199	260.818	332.448	297.808	235.421
563	rkpJ	Capsule_synth	88.6252	70.9408	34.0821	73.3143	39.4765	110.078	202.021	5.4188	55.6779	53.6582	34.0082	113.761
564	rkpI	Sulfatase	269.105	108.341	131.552	197.644	125.587	192.888	161.471	166.269	226.498	288.398	246.928	180.591
565	rkpH	adh_short	98.5552	119.441	94.4021	40.1743	123.876	117.488	108.111	41.2688	36.5879	110.898	77.2682	14.3608
566	rkpG	Aminotran_1_2	232.895	170.631	398.212	202.624	217.866	215.248	331.001	263.129	308.618	410.498	202.648	172.881
567	rkpA	ketoacyl+synt	339.485	412.341	311.722	177.444	321.716	259.048	242.291	221.149	293.448	380.688	310.638	179.031
568	rkpU	Poly_export	734.725	722.201	424.612	688.114	968.996	664.718	976.461	863.439	1393.28	1192.91	796.398	903.701
569	pncA	Isochorismatase	185.455	113.611	101.062	161.914	211.927	90.4282	245.411	65.5888	199.728	220.478	176.828	89.6708
570	pncB	NAPRTase	135.655	81.7108	190.222	73.7543	119.726	177.708	110.181	100.619	130.868	111.738	115.188	115.351
571	smc02277	No pfam hits	224.715	257.971	262.992	393.364	202.167	189.038	404.531	213.519	239.188	195.818	358.568	370.251
572	smc02278	No pfam hits	373.965	211.151	438.412	474.724	318.697	262.018	407.011	314.819	288.268	320.808	396.358	356.501
573	smc02279	No pfam hits	716.025	660.571	718.402	1103.12	635.347	556.778	691.131	647.939	508.548	537.108	793.358	827.721
574	smc02280	No pfam hits	183.165	147.491	223.862	197.274	79.9565	128.818	164.891	29.2088	179.938	128.558	98.9582	65.5608
575	smc02281	No pfam hits	127.885	124.861	122.742	41.7943	11.6265	72.6682	87.431	32.1688	48.2179	100.238	64.1282	122.641
576	smc02282	Cu+oxidase_3	955.205	779.311	450.922	949.014	668.707	799.418	823.181	718.839	624.528	538.258	1201.93	714.071
577	smc02283	No pfam hits	1470.03	987.111	738.432	1297.39	1062.95	1082.79	1175.85	1036.81	754.648	887.398	810.618	913.861
578	smc02284	No pfam hits	363.215	257.141	340.262	330.184	458.276	275.648	478.361	447.669	500.728	396.248	436.668	451.201
579	cyaE1	Guanylate_cyc	169.585	259.781	187.992	210.004	220.266	150.648	270.441	263.989	235.378	191.778	169.888	244.931
580	smc02326	No pfam hits	897.905	1594.21	1190.38	1093.44	1079.02	984.048	1027.61	1175.45	1301.89	1185.07	1002.41	1001.61
581	rnhA2	RnaseH	196.545	199.841	246.442	140.764	181.407	241.728	192.051	237.919	260.098	209.068	224.268	153.671
582	smc02328	No pfam hits	84.4852	90.0608	22.8921	52.1143	117.557	97.3782	75.881	93.0888	73.0379	51.3282	108.218	119.631
583	smc02286	No pfam hits	7571.11	9997.7	6550.69	7260.47	4052.21	3923.48	4105.25	3845.56	3109.68	3069.5	4373.47	3947.78
584	smc02287	Resolvase	5606.64	8418.83	4941.89	6231.71	3819.87	2818.35	3071.31	3405.2	3387.52	2358.92	3441.55	3424.69
585	hsdR	HSDR_N	146.995	87.6808	131.422	130.414	143.526	110.168	157.581	96.5788	115.238	163.568	71.3582	153.101
586	hsdS	Methylase_S	1943.48	2391.15	1402.8	1316.31	1265.14	911.188	907.541	901.469	1151.82	1353.47	1125.31	1074.43
587	hsdM	N6_Mtase	355.835	335.461	158.252	184.804	317.586	202.858	335.431	317.479	288.048	372.458	279.808	218.671
588	smc02297	No pfam hits	39.4152	67.0608	85.8121	14.7543	104.577	136.668	43.231	118.619	125.988	50.9682	127.078	63.9608
589	smc02304	No pfam hits	356.875	357.461	278.362	278.384	305.756	278.538	431.791	293.809	304.908	320.458	247.768	203.761
590	murA	EPSP_synthase	367.525	274.791	279.712	282.604	702.466	528.608	886.161	822.629	814.578	753.258	442.718	767.101
591	smc02306	No pfam hits	130.725	131.501	13.8421	63.2043	148.907	14.2282	165.251	83.1788	182.748	112.068	158.048	98.3508
592	hisD1	Histidinol_dh	436.975	171.201	262.872	254.524	416.867	320.028	345.741	453.599	648.798	447.928	308.148	286.071
593	smc02308	UPF0262	225.785	113.611	193.312	170.594	267.367	148.258	221.681	244.369	194.458	308.008	166.598	233.271
594	smc02309	LMWPc	307.205	196.861	145.952	192.834	264.736	199.088	197.421	260.809	309.188	321.348	222.898	188.271
595	infA	eIF+1a	380.635	479.711	386.462	652.624	520.816	480.528	509.631	564.859	577.608	615.218	548.078	463.811
596	maf	Maf	392.435	316.201	92.0221	241.704	394.556	305.208	335.111	352.009	522.528	597.878	478.478	382.331
597	smc02312	DUF329	486.505	860.481	496.632	696.844	567.687	393.308	402.931	387.709	512.008	527.358	465.208	303.911
598	smc04431	DUF497	778.805	1127.4	1581.42	1593.24	883.357	691.598	702.101	911.799	777.598	904.478	1227.98	1186.35
599	smc04432	No pfam hits	11314.5	12560.3	12469.1	14438.7	8016.76	9352.98	7900.31	8723.91	6336.19	7201.08	9580.16	10121.5
600	smc02313	No pfam hits	4121.76	5319.9	3869.78	4124.23	2411.42	3091.78	2080.78	1903.12	1976.93	1889.53	3340.43	2246.95
601	smc02314	No pfam hits	157.745	29.2408	81.2521	90.1543	82.0065	77.1682	86.951	76.0288	50.9579	80.3082	74.1682	26.2308
602	smc02315	No pfam hits	118.695	68.0008	93.4821	8.0143	85.2465	23.8182	100.001	71.1788	50.7479	112.828	74.1682	60.9808
603	smc02316	No pfam hits	140.255	26.0292	109.942	128.474	138.276	184.188	123.071	106.459	32.7479	58.4682	51.2182	95.8608
604	smc02317	DUF930	3800.92	3851.38	4526.93	5473	2499.06	2373.51	3825.31	3189.13	2943.43	1847.41	3672.57	3655.83
605	smc02318	YbaK	302.415	234.691	156.682	272.524	489.687	472.968	393.051	340.319	445.948	536.848	360.188	315.181
606	smc02319	No pfam hits	590.435	725.901	368.762	344.254	1261.98	821.568	1165.76	1148.34	1263.44	1121.03	859.448	832.611
607	smc02320	Transgly_assoc	2364.3	2040.23	1665.18	1664.13	1667.95	1353.13	1802.42	1907.44	2178.08	2215.53	1489.13	1386.98
608	rhaI	No pfam hits	130.335	128.421	117.812	89.3343	142.736	90.5882	169.351	131.459	152.728	136.178	82.3582	136.601
609	rhaD	adh_short	188.215	63.1508	128.972	88.9443	114.496	223.828	95.131	188.599	105.278	163.128	103.418	131.431
610	rhaR	DeoR	63.0352	59.9408	27.5421	17.8843	60.9065	192.528	83.421	45.8288	39.3979	107.898	60.7182	113.331
611	rhaS	No pfam hits	217.515	189.801	235.042	177.044	193.037	180.328	481.881	469.459	251.438	269.068	307.118	224.821
612	rhaT	ABC_tran	110.905	13.2592	18.7221	130.204	45.2765	99.0482	97.971	44.8388	70.5979	16.9418	53.7682	3.6092
613	rhaP	BPD_transp_2	73.1952	4.0292	61.2121	60.4843	73.9165	94.7082	95.741	93.4388	86.1179	77.9982	114.148	62.5108
614	rhaQ	BPD_transp_2	75.0052	28.8008	115.762	105.764	8.6535	72.6682	81.011	11.7412	48.0579	32.5018	49.5682	9.2008
615	rhaU	DUF718	206.915	111.791	96.2821	114.474	75.3765	106.548	90.071	103.089	39.8379	3.1682	169.288	4.7692
616	rhaK	FGGY_N	96.9252	64.9908	17.6879	55.6143	58.6465	15.4482	38.731	83.1088	29.9979	26.3182	15.2018	30.0592
617	icpA	MCPsignal	203.635	101.321	121.192	118.524	163.596	91.4582	165.011	22.6788	24.7321	81.2882	102.428	162.301
618	smc03005	No pfam hits	693.685	580.071	345.202	394.154	581.766	531.618	445.941	385.149	605.218	705.828	359.178	358.301
619	cheY1	Response_reg	292.615	216.491	69.6821	264.764	372.026	302.578	193.861	140.249	392.608	311.628	270.078	123.481
620	cheA	HATPase_c	362.305	230.301	137.842	244.414	437.726	283.828	267.461	185.519	352.848	369.698	325.088	274.751
621	cheW1	CheW	267.175	274.791	138.402	67.9543	315.796	237.898	179.181	101.269	284.298	206.468	136.018	192.281
622	cheR	CheR	271.015	238.091	200.702	247.554	328.746	272.628	196.951	164.529	237.108	206.448	143.458	119.121
623	cheB	CheB_methylest	120.405	75.0708	78.0521	0.2743	80.3665	80.5882	76.561	116.169	87.8279	128.958	52.5482	55.5208
624	cheY2	Response_reg	239.915	118.741	59.8921	94.5143	396.086	290.538	202.661	213.229	405.098	463.798	218.178	224.151
625	cheD	CheD	308.705	266.421	54.8021	139.514	248.336	267.758	215.351	126.759	321.558	319.338	292.268	153.621
626	smc03013	No pfam hits	479.025	448.511	239.032	408.514	370.387	380.528	177.641	287.489	368.868	433.998	334.348	182.471
627	fliF	YscJ_FliF	385.525	145.551	82.3221	151.804	106.476	152.028	162.841	148.429	7.7479	139.198	131.948	98.0208
628	visN	GerE	1782.42	1434.26	1356.59	1345.21	1405.19	825.668	1684.85	1963.78	1643.09	1926.23	1388.01	1378.65
629	visR	GerE	149.825	131.681	68.0321	126.594	155.526	155.148	120.201	99.6788	135.718	97.9682	83.0482	75.4008
630	smc03017	No pfam hits	272.305	197.101	253.352	208.934	238.576	265.218	303.121	327.249	248.108	191.548	213.838	265.681
631	flhB	Bac_export_2	224.375	181.431	171.192	305.904	196.557	202.648	249.521	163.129	193.428	309.738	168.378	229.411
632	fliG	FliG_C	204.395	192.681	107.232	193.514	160.407	180.228	243.611	186.669	321.578	297.378	192.958	151.761
633	fliN	SpoA	395.265	541.421	345.632	472.884	578.617	474.628	267.521	462.729	475.388	675.458	356.598	452.941
634	fliM	SpoA	106.995	142.181	68.1421	88.7843	163.197	305.708	165.391	75.1088	222.308	193.768	90.0382	60.5108
635	motA	No pfam hits	927.405	1134.82	501.172	632.664	938.276	566.188	445.111	632.709	880.258	762.638	448.818	463.081
636	smc03023	DUF1217	236.805	139.471	133.972	203.854	235.417	165.528	117.411	254.359	220.608	197.838	126.808	208.951
637	flgF	Flg_bb_rod	189.945	132.631	84.9021	151.164	219.636	188.418	163.741	149.199	194.988	225.248	128.368	159.561
638	fliI	ATP+synt_ab	113.655	120.971	180.192	142.954	138.187	135.348	133.051	121.319	105.908	81.1582	29.6982	1.1908
639	smc03026	No pfam hits	35.4452	17.7408	109.982	31.0043	52.3165	3.9418	76.971	56.5688	125.028	56.0182	69.1682	74.6308
640	flgB	No pfam hits	1937.11	1738.68	1034.89	815.154	1879.45	2145.28	1335.54	1117.68	2070	1894.07	1133.62	1138.38
641	flgC	DUF1078	4036.63	4059.1	1771.57	2188.05	4438.67	4625.62	2576.94	2491.41	3550.2	3933.53	2117.34	1948.33
642	fliE	FliE	1120.63	1082.96	578.282	774.634	851.927	636.138	762.781	519.599	789.278	783.198	477.668	683.831
643	flgG	DUF1078	970.935	1102.05	349.632	615.134	1420.47	1107.94	831.641	1053.21	993.498	1380.06	550.568	919.541
644	flgA	SAF	184.165	10.8908	44.7621	168.634	325.887	197.568	284.311	262.909	400.498	325.178	282.568	211.061
645	flgI	FlgI	247.525	187.831	74.0821	134.394	207.756	181.968	187.671	149.859	204.198	256.388	232.328	233.201
646	motE	No pfam hits	157.195	116.421	44.4721	163.774	229.146	151.868	147.861	217.659	158.698	224.208	162.108	203.921
647	flgH	FlgH	238.445	179.871	173.142	114.834	262.887	207.678	178.661	250.869	240.278	345.538	218.078	152.751
648	fliL	FliL	175.655	192.751	41.0121	34.0143	310.437	297.018	141.571	176.699	225.258	299.458	133.808	200.791
649	fliP	FliP	558.805	572.461	685.332	672.854	687.326	369.648	738.031	423.379	658.378	564.528	623.348	391.701
650	flaA	Flagellin_N	15448.3	13481.2	7975.56	11148.5	9967.1	9024.4	5142.77	7031.54	13468.1	12166.5	9118.12	7743.02
651	flaB	Flagellin_N	1642.28	1050.63	592.852	715.154	3142.14	1911.93	1500.66	1339.35	3235.34	2806.03	964.478	1405.91
652	flaD	Flagellin_N	865.845	848.991	493.952	835.994	551.806	444.708	607.941	513.169	739.218	670.798	530.078	464.641
653	flaC	Flagellin_N	1133.27	1336.68	663.932	693.464	1169.19	940.388	810.471	814.819	1336.45	1290.49	692.978	676.641
654	smc03041	No pfam hits	303.655	355.821	198.462	219.164	268.086	288.368	180.741	174.449	273.108	355.428	155.888	134.201
655	motB	OmpA	281.545	243.831	133.492	156.904	142.207	322.678	174.411	156.389	158.468	219.858	130.048	170.101
656	motC	No pfam hits	77.6952	32.9108	64.3321	140.884	33.1265	83.5082	106.571	122.659	122.728	115.678	54.1782	23.1508
657	fliK	No pfam hits	342.365	193.041	170.712	133.284	228.957	218.798	249.141	135.299	269.658	199.808	214.598	204.161
658	smc03045	No pfam hits	163.245	143.271	145.262	101.144	223.526	87.3182	128.851	91.3588	214.058	205.668	150.708	70.6208
659	rem	Trans_reg_C	1320.11	1091.42	834.872	1017.31	779.576	596.928	934.991	809.949	702.968	785.088	688.778	569.271
660	flgE	FlaE	5474.29	7327.83	4082.46	4160.22	5070.47	5096.45	3852.52	3778.66	4333.24	4859.08	3475.38	3500.04
661	flgK	DUF1078	278.785	199.471	76.5421	90.5043	329.867	176.828	229.431	164.739	232.118	307.448	98.7982	225.111
662	flgL	HAP3	1874.53	2357.9	1921.45	1946.31	1067.83	762.348	1112.11	1007.11	916.768	1009.58	958.468	871.951
663	flaF	FlaF	2032	2324.4	1841.4	1659.81	1435.46	1110.99	1195.71	1163.18	1356.31	1445.56	1078.84	944.171
664	flbT	FlbT	1402.65	1509.01	1056.13	1266.77	1122.55	739.798	1317.85	997.569	1266.38	1074.66	739.938	751.471
665	flgD	FlgD	623.785	790.541	465.702	403.034	649.076	494.378	462.411	544.169	632.148	602.208	445.478	200.001
666	fliQ	Bac_export_3	789.215	796.421	742.112	680.694	442.647	603.098	480.991	463.639	594.818	575.398	446.588	533.351
667	flhA	FHIPEP	131.165	182.601	134.032	149.134	78.6265	38.9082	98.021	75.6088	206.978	133.068	150.518	96.8008
668	fliR	Bac_export_1	200.145	128.971	71.4121	101.024	148.907	171.788	233.961	235.269	235.668	193.718	141.508	187.821
669	smc03056	No pfam hits	340.415	599.541	364.202	486.384	376.637	361.058	356.181	478.809	321.838	462.328	356.118	307.301
670	smc03071	Rod+binding	180.025	61.5908	198.702	136.234	291.917	198.178	235.411	203.869	92.9879	197.838	136.528	161.571
671	smc03072	No pfam hits	190.885	157.861	234.952	250.854	318.867	230.818	223.961	264.019	338.608	351.748	177.738	100.221
672	smc03057	No pfam hits	232.555	189.261	191.512	307.484	300.417	198.548	328.331	305.359	353.418	268.128	246.278	245.581
673	smc03058	Glycos_transf_2	119.455	59.3008	130.932	40.9243	140.677	115.568	101.341	119.489	178.128	143.018	215.248	37.4308
674	folD2	THF_DHG_CYH_C	278.665	149.041	57.3621	115.884	231.366	168.888	215.581	247.029	221.008	300.948	212.108	179.151
675	aglR	Peripla_BP_1	246.505	151.211	197.422	199.774	85.8865	148.138	185.491	140.249	181.028	109.548	97.7182	69.0108
676	aglE	SBP_bac_1	339.325	418.541	330.292	303.784	1126.04	555.128	1303.74	1367.89	844.838	920.858	759.588	702.791
677	aglF	BPD_transp_1	164.145	256.751	97.2521	158.634	205.937	176.828	245.411	204.219	225.948	128.158	4.1582	176.981
678	aglG	BPD_transp_1	192.325	82.1408	160.962	63.0943	237.937	141.508	223.181	143.869	160.678	205.668	112.238	163.131
679	aglA	Alpha+amylase	120.535	99.5408	82.0021	102.534	194.276	196.698	177.861	243.819	178.808	226.788	135.358	118.821
680	aglK	ABC_tran	290.425	275.671	204.972	279.184	365.476	267.958	540.201	435.039	311.108	364.778	329.808	184.691
681	smc03066	No pfam hits	3894.4	3953.39	3978.23	4437.87	2008.73	2007.64	2408.68	2406.07	2002.59	2243.08	2275.89	2440.2
682	edd	ILVD_EDD	2210.39	3140	407.032	711.244	2708.21	2511.54	675.361	879.259	2543.07	3397.56	704.828	637.871
683	pgl	No pfam hits	462.615	616.021	175.032	71.3243	633.796	519.118	275.531	248.159	542.198	484.068	300.538	245.471
684	zwf	G6PD_C	1278.48	1632.8	231.372	301.624	1637.06	1395.21	634.291	439.489	1363.45	1652.81	489.708	453.701
685	ordL	DAO	98.3852	82.9408	137.202	54.8243	87.8165	78.5182	77.241	25.3588	116.528	117.408	82.6282	50.8808
686	smc00762	Gln+synt_C	3511.49	3410.46	3514.25	3009.44	2302.13	2576.98	1989.82	2204.51	1829.46	2527.67	2610.17	2558.21
687	smc00763	HI0933_like	126.975	183.401	66.2421	87.3843	54.1965	165.708	159.251	99.2288	76.4179	133.078	103.278	8.9508
688	smc00764	No pfam hits	284.665	136.051	307.742	213.054	270.336	181.568	230.961	183.519	196.948	182.358	223.428	120.511
689	mcpZ	MCPsignal	89.1952	86.3908	124.042	73.4943	116.266	105.818	111.991	100.919	34.8279	105.678	85.6682	85.5108
690	smc00766	HTH_1	105.005	49.6708	78.1521	45.2843	31.5465	71.5982	68.461	44.3788	33.0979	26.8082	54.7382	28.0108
691	smc00767	No pfam hits	216.395	146.281	314.992	272.534	184.596	61.7782	214.241	145.699	119.588	182.768	389.068	410.381
692	aceA	ICL	193.195	126.761	444.812	590.924	199.596	275.938	391.811	396.579	193.708	216.018	1059.37	1209.58
693	smc00769	DUF2083	57.4352	37.2708	15.4079	14.8043	13.3265	56.3482	89.721	84.4888	53.9579	10.3582	25.2682	8.8708
694	potF	SBP_bac_1	12332.4	10339.7	6545.09	6152.11	9656.47	9076.39	10826.2	12200.5	9060.5	9484.94	6538.72	7067.23
695	potG	ABC_tran	288.775	165.431	200.982	131.774	661.857	328.378	554.221	532.939	544.368	523.918	331.458	442.881
696	potH	BPD_transp_1	602.385	569.381	201.662	609.214	631.066	588.128	643.551	448.939	583.738	567.338	382.398	303.421
697	potI	BPD_transp_1	199.585	160.971	64.2221	39.1043	74.8065	134.358	131.691	64.9188	169.558	210.238	88.2482	56.9708
698	smc00838	No pfam hits	50.8152	98.0508	129.912	78.3643	152.417	68.6882	90.351	63.9688	86.5379	107.678	81.3482	53.9208
699	acsA2	AMP+binding	236.785	106.051	179.142	226.224	224.827	127.608	392.361	335.199	197.148	282.668	171.168	334.151
700	fbpB	BPD_transp_1	112.795	42.7408	22.3021	41.4843	96.3865	33.1382	100.751	39.1388	74.0979	93.0382	91.9782	47.3508
701	cbrA	HATPase_c	132.085	124.591	43.2821	97.4343	130.077	156.548	105.751	102.269	112.738	126.738	126.368	110.811
702	smc00777	Phasin_2	931.975	864.521	693.252	690.424	1478.99	1356.28	976.481	1250.66	1992.85	2689.73	1088.86	1209.96
703	smc00778	adh_short	475.365	339.381	340.072	369.564	473.677	687.798	936.741	831.439	624.108	509.578	493.328	541.831
704	smc00779	FAD_binding_4	1810.15	1279.21	1222.47	1459.03	2155.34	1655.96	3110.22	2961.76	2061.77	1934.82	1664.33	1747.2
705	smc00780	LysR_substrate	190.975	196.921	90.0221	64.1043	208.486	230.498	81.051	137.639	175.478	195.728	133.028	91.5408
706	iolA	Aldedh	1645.84	2397.1	1380.23	1751.9	1745.18	1376.61	1476.72	1629.76	1646.26	1863.34	1072.12	1507.23
707	smc00782	DUF898	138.205	9.4108	35.0121	21.3743	96.5665	150.338	128.001	74.9488	85.6479	106.658	81.9082	78.5208
708	smc00783	Peptidase_M48	227.895	52.8492	16.7321	126.094	76.4565	95.4882	141.631	44.4788	178.698	138.648	46.9982	100.311
709	fbpA	SBP_bac_1	2783.74	3111.36	2167.3	2408.49	1389.31	1782.55	1299.34	1307.37	1247.57	1297.86	1650.81	1532.55
710	rirA	Rrf2	286.835	588.141	533.132	473.054	516.097	379.878	397.471	497.329	398.498	533.608	496.108	496.791
711	dppA1	SBP_bac_5	3518.45	3034.13	2166.82	1561.95	5919.95	5381.98	4226.18	4133.29	5148.64	5801.1	3352.1	3419.96
712	dppB1	BPD_transp_1	3063.01	3110.54	1270.43	856.234	3648.36	5740.81	2934.38	2347.74	3969.35	4301.66	3080.9	2949.75
713	dppC1	BPD_transp_1	1490.22	1385.93	433.042	682.834	2980.08	4448.93	1868.43	2100.35	3423.31	3547.15	1646.92	2350.89
714	dppD1	ABC_tran	5505.26	5021.78	3095.85	3291.6	4611.52	4911.44	3999.22	3720.07	6685.85	5508.78	3838.29	3443.29
715	dppF1	ABC_tran	4322.15	3880.64	2305.82	2838.91	4702.26	3943.37	3001	3094.53	4747.34	4461.83	2943.16	2965.42
716	smc00791	Ribonuc_L+PSP	701.905	858.421	325.282	495.794	770.736	579.508	720.171	752.909	902.678	930.518	564.488	340.051
717	smc00792	No pfam hits	176.335	194.211	363.262	598.534	259.417	237.728	211.451	266.459	232.688	257.008	584.968	571.941
718	smc00793	UPF0118	85.0652	31.2792	38.5821	39.1043	118.846	54.7382	21.001	44.3788	35.4279	47.7482	75.2882	81.9808
719	smc00794	Response_reg	747.145	966.701	663.182	617.184	823.826	623.018	690.991	807.719	529.028	782.918	1014.32	999.401
720	smc00795	Rick_17kDa_Anti	288.125	290.071	725.202	798.984	794.326	489.148	515.941	1048.4	639.568	710.808	1235.74	1263.08
721	smc00796	DUF1328	74.1152	131.931	251.302	494.124	457.796	249.618	391.501	486.379	327.268	322.658	707.798	901.491
722	smc00797	DAO	454.555	263.631	208.592	344.774	347.796	258.698	458.141	336.319	372.688	364.258	402.508	222.381
723	smc00798	No pfam hits	455.205	658.281	930.372	985.324	463.447	463.958	778.351	587.959	500.268	400.738	784.238	669.891
724	smc00799	MgtC	530.415	504.591	1006.2	1213.83	482.326	543.488	652.681	690.209	571.718	580.478	768.928	681.901
725	smc00800	No pfam hits	2058.28	2993.06	6976.8	8138.12	5418.87	4829.14	3524.94	5798.51	4032.29	3641.88	14018.5	11633.4
726	smc00801	No pfam hits	172.485	116.691	292.262	615.654	259.847	110.168	459.251	440.929	261.318	272.348	614.208	594.731
727	smc00802	No pfam hits	331.085	116.421	173.912	243.374	294.776	147.338	337.181	155.969	276.768	308.168	300.908	108.301
728	smc00803	DUF899	271.255	235.861	122.022	280.224	250.427	164.548	352.181	354.979	253.758	274.528	178.108	172.171
729	smc00804	TPR_4	101.115	105.511	156.062	18.5843	48.6365	108.288	126.051	33.2888	48.2479	76.0482	83.5982	70.5208
730	smc00805	SGL	226.435	125.821	152.292	178.364	148.907	113.408	221.361	124.559	143.488	176.538	118.118	126.481
731	smc00806	DUF1236	91.4852	50.7408	47.9021	44.3543	93.8365	134.078	8.819	137.119	46.8179	84.5282	134.358	91.7308
732	smc00807	MFS_1	110.055	12.7608	161.522	33.2643	71.5465	110.768	50.391	66.7588	17.1379	3.1782	139.248	61.1308
733	chrA	Chromate_transp	214.905	111.681	178.152	186.754	327.966	257.658	314.461	351.689	300.928	374.378	277.558	334.701
734	smc00809	No pfam hits	667.615	1065.54	3130.27	2860.72	727.766	803.498	868.051	993.839	638.268	648.298	1543.12	2015.9
735	ppx	Ppx+GppA	176.105	16.2008	65.8121	79.2443	96.1465	28.2282	169.791	63.7288	66.2179	91.6582	77.4782	33.3108
736	ftsJ	FtsJ	239.215	160.041	149.972	184.474	212.776	141.048	212.951	159.639	168.508	181.358	200.708	163.601
737	smc00812	Glyoxalase	206.795	69.6608	87.8121	92.3243	75.4965	103.418	186.421	53.8788	65.3079	100.738	91.8082	63.0308
738	smc00813	MFS_1	82.3152	46.8108	80.8821	85.2143	18.0335	30.8818	70.101	26.8088	19.7479	40.6482	109.198	126.069
739	smc00814	Lactamase_B	366.105	247.831	384.012	339.704	685.597	620.718	787.751	738.999	638.788	722.148	642.548	497.801
740	smc00815	IMPDH	857.945	721.361	682.252	551.304	1248.3	613.248	947.451	529.349	1059.27	1025.64	629.688	946.731
741	smc00816	DUF1123	287.885	320.151	210.232	333.484	373.786	318.378	300.761	240.039	374.848	399.758	315.138	348.361
742	dlhH	DLH	310.325	261.151	268.642	347.784	255.086	274.898	384.651	326.579	180.698	364.328	295.368	232.191
743	oxyR	LysR_substrate	145.975	127.141	49.0221	78.7143	142.067	107.878	147.471	113.679	71.6079	116.588	56.5882	111.281
744	katA	Catalase	400.445	361.911	430.682	472.944	336.127	343.738	363.551	335.679	333.718	402.838	526.438	351.811
745	smc00820	LysR_substrate	482.995	254.811	518.722	556.494	440.776	453.018	329.121	316.199	414.218	382.898	427.668	344.221
746	smc00821	No pfam hits	518.165	753.351	681.922	638.564	601.776	422.728	573.661	339.059	435.008	574.018	923.428	690.211
747	smc00822	DUF2136	7232.8	8266.13	11701.4	9813.24	4017.32	4284.87	3709.85	4012.23	3611.63	4085.82	6751.97	5438.55
748	smc00823	No pfam hits	3485.92	4303.69	4839.54	5626.47	2547.29	1886.98	1994.77	2943.48	2064.9	2495.23	3464.06	3239.69
749	smc00824	DUF2302	609.115	552.661	600.762	641.494	483.836	344.658	641.541	581.359	644.528	536.008	671.208	617.511
750	gsh1	GCS2	393.665	399.331	403.622	480.904	375.746	343.858	446.511	330.909	321.208	499.238	389.498	365.891
751	smc00826	Methyltrans_RNA	218.605	116.291	109.942	112.294	199.077	199.098	163.741	173.279	217.988	190.818	118.228	66.9708
752	pit2	PHO4	210.375	93.1308	82.4921	136.434	148.907	190.358	179.351	127.719	190.338	196.388	128.498	117.311
753	smc00828	NUDIX	616.345	654.451	907.932	501.514	764.726	771.018	482.371	805.479	648.158	779.658	528.408	621.201
754	smc00829	FCD	80.0152	120.911	160.962	185.154	85.2465	38.7782	90.681	75.2788	92.9879	48.7782	52.7782	86.3408
755	smc00830	No pfam hits	482.715	260.351	155.022	239.864	272.347	116.468	356.001	260.149	346.958	344.228	275.308	177.331
756	smc00831	LysR_substrate	180.675	95.7008	5.0421	67.0743	71.6865	83.3882	250.071	139.239	49.5079	133.248	61.6782	14.8908
757	glcD	FAD+oxidase_C	272.075	179.991	104.452	179.214	203.207	273.018	423.331	284.859	294.498	266.568	258.488	166.231
758	glcE	FAD_binding_4	175.275	123.481	229.952	152.774	147.817	212.888	256.081	116.869	115.998	179.398	93.1382	100.731
759	glcF	CCG	466.505	503.111	429.152	612.084	445.976	321.388	492.361	385.739	312.668	340.188	443.928	482.931
760	smc00925	YkuD	4003.58	3759.56	2392.9	2431.8	2547.3	2949.55	2463.14	2379.44	3359.26	3881.76	4154.13	2959.25
761	smc00924	YkuD	1078.83	1405.34	1009.27	1153.13	890.207	907.918	795.611	604.529	855.988	775.458	1129.3	1145.19
762	tag	Adenine_glyco	1453.93	1274.14	666.022	895.594	2266.57	2259.81	2961.63	2920.42	2112.13	2399.07	1911.02	1805.04
763	smc00922	Transp_cyt_pur	1630.58	1152.05	1177.74	981.264	2979.59	1962.24	2688.31	2308.03	3057.42	2649.89	2424.75	2381.08
764	smc00921	DUF305	509.135	515.801	1020.22	815.974	818.336	722.158	453.841	440.459	579.508	474.498	1236.8	673.031
765	smc00931	No pfam hits	188.475	324.761	390.642	384.514	251.447	356.188	177.211	196.519	316.688	293.718	336.388	248.921
766	hisS	tRNA+synt_2b	288.885	333.001	460.202	160.794	428.357	315.918	376.931	467.699	438.568	458.738	341.358	429.881
767	hisZ	No pfam hits	231.335	117.701	56.1621	25.8257	166.327	115.568	163.081	105.609	56.4479	114.398	131.828	88.1608
768	hisG	HisG	232.595	65.3608	27.2521	106.324	123.996	118.718	232.981	10.3188	137.148	85.4382	22.9382	81.6208
769	gst11	GST_N	453.945	434.621	162.222	343.234	707.246	385.458	611.391	568.179	809.608	890.788	512.418	497.891
770	smc00915	GST_C	413.075	300.521	131.642	312.714	682.167	357.058	605.821	568.179	775.918	878.428	469.908	497.891
771	smc00914	Pyr_redox_2	155.455	164.741	93.5921	137.234	116.437	182.018	238.351	200.709	174.288	299.278	265.508	108.461
772	smc00911	Chrome_Resist	388.775	307.681	458.142	446.454	429.716	197.378	407.251	414.759	408.998	304.898	572.538	468.481
773	smc00910	Hydrolase	438.145	306.921	384.582	408.374	347.677	469.098	244.361	209.289	363.688	337.458	261.648	323.611
774	ribF	FAD_syn	103.245	47.1008	25.7921	104.694	61.7565	119.458	111.611	109.119	39.4579	103.348	41.1882	119.951
775	ileS	tRNA+synt_1	228.715	128.421	62.1721	216.764	298.246	179.518	281.411	350.729	351.358	460.908	297.918	261.681
776	smc00907	No pfam hits	331.065	408.211	515.042	478.824	378.516	310.638	537.521	581.289	531.418	438.118	372.368	457.861
777	smc00906	Acetyltransf_1	128.435	129.211	124.492	177.714	29.0465	137.058	146.761	159.799	92.8179	139.038	139.658	70.4908
778	tadA	dCMP_cyt_deam_1	199.585	257.301	152.492	318.864	234.577	131.828	233.531	268.809	199.728	208.308	184.058	191.361
779	smc00904	S4	250.515	278.231	144.302	241.924	196.167	185.238	247.471	242.059	192.948	196.438	166.438	242.431
780	smc00902	Cons_hypoth95	129.815	95.0708	163.252	52.4243	121.126	55.4782	171.361	165.989	81.9879	131.078	56.4582	139.171
781	smc00930	Patatin	262.275	88.4408	142.182	121.624	237.576	230.378	191.071	236.429	161.888	247.428	151.438	168.521
782	smc00900	PIN	485.625	494.051	251.022	321.204	488.536	449.938	444.901	412.029	445.338	510.928	353.238	359.361
783	smc00899	PSK_trans_fac	1004.94	1114.65	964.622	998.764	1151.9	578.288	734.541	827.269	810.228	879.328	1037.55	991.381
784	kefB1	Na_H_Exchanger	339.595	157.391	171.662	151.684	134.567	176.718	378.331	263.129	270.938	280.898	286.078	274.311
785	pmbA	PmbA_TldD	185.455	195.761	120.982	222.464	460.207	267.598	372.641	405.599	401.058	398.748	288.138	238.071
786	smc00896	Inositol_P	1078.61	1602.16	885.842	1096.29	1909.74	2424.21	1031.9	1012.25	1460.17	1188.98	2042.33	1761.53
787	smc00895	No pfam hits	314.825	597.731	244.082	442.074	536.066	349.508	364.981	536.579	470.558	648.478	451.728	499.231
788	kdtA	Glycos_transf_N	347.465	135.161	76.5321	123.034	224.447	215.248	340.021	224.599	258.388	317.658	137.148	124.341
789	smc00893	Hydrolase	188.215	78.7608	31.3221	76.4243	83.4765	183.128	182.201	43.4188	18.8979	79.5582	140.358	23.6708
790	lpxK	LpxK	58.8852	15.4508	8.0621	40.9243	29.5965	136.648	64.011	17.7088	39.8379	113.068	77.1682	68.1308
791	smc00933	DUF2093	973.195	1357.67	1068.1	1090.86	747.756	597.238	800.411	713.879	777.578	811.298	606.528	610.241
792	mutL	MutL_C	269.745	164.621	44.2721	116.754	144.287	171.578	240.601	204.549	218.558	218.188	174.898	128.821
793	smc00888	Response_reg	121.225	167.541	165.652	20.7743	103.307	121.038	139.281	86.5488	107.958	92.3982	105.148	92.4508
794	smc00887	EAL	147.505	112.111	111.642	31.9643	68.5665	187.178	125.681	10.7688	115.358	81.1282	31.7982	65.7908
795	smc00929	LysR_substrate	180.555	133.431	145.152	122.754	61.3665	125.898	169.471	105.399	59.7079	134.688	110.998	81.3708
796	smc00886	MTTB	64.2152	119.311	164.302	89.5243	147.616	158.708	122.471	230.609	146.778	121.858	138.228	75.1308
797	smc00885	PRC	5394.71	7708.18	22591.4	28120.1	12395.1	14720.2	9927.16	17720.2	9652.06	6798.15	28837.1	27602.8
798	ilvD1	ILVD_EDD	667.245	542.811	479.882	370.894	755.236	525.108	803.471	701.809	659.348	636.948	564.698	440.811
799	smc00883	SGL	1431.59	1835.47	975.382	1354.84	2512.66	3355.16	2040.7	3224.85	2090.92	2997.13	1935.28	2233.72
800	dgoA	No pfam hits	685.715	512.631	366.862	456.614	995.697	660.098	1022.28	950.659	1030.22	1021.22	750.068	731.601
801	dgoK1	DGOK	314.325	417.731	350.892	343.054	582.847	448.258	577.941	588.789	567.298	455.438	503.828	573.821
802	fabG2	adh_short	149.315	181.311	138.402	220.124	286.576	246.928	226.751	394.419	389.158	403.838	309.318	286.421
803	smc00879	IclR	63.4152	84.4208	93.5921	138.764	132.396	62.8882	91.201	131.699	88.6679	136.468	77.5782	95.6508
804	smc00878	Autoind_bind	998.615	1470.75	1325.07	1094.59	1149.29	622.648	988.391	1275.22	1021.24	1104.48	1485.28	934.881
805	smc00877	Autoind_bind	497.605	549.081	662.632	568.344	495.437	404.528	366.791	518.119	386.438	588.248	456.668	521.341
806	smc00876	ParA	205.075	95.4208	152.492	213.334	177.276	158.488	180.741	76.0288	106.998	185.888	144.718	154.061
807	corA2	CorA	159.805	168.911	36.2921	59.1743	118.317	33.6482	189.701	123.059	154.778	60.7482	162.988	80.2508
808	kup1	K_trans	269.505	137.371	180.542	205.114	150.917	161.668	229.191	139.819	223.898	142.478	192.128	221.361
809	smc00928	Hydrolase_2	273.715	207.671	454.612	198.974	181.896	198.488	170.781	214.919	245.078	256.298	183.298	151.181
810	atpI	No pfam hits	3549.38	3148.13	2655.59	3329.66	2767.71	2176.9	3242.87	2187	3149.27	2949.21	2459.1	2608.11
811	atpB	ATP+synt_A	8127.96	8108.4	6224.78	7548.31	8215.85	9347.87	6365.13	5864.47	6909.78	7556.85	6797.05	5958.27
812	atpE	ATP+synt_C	14629.3	15124.6	9763.14	12174.4	23219.9	17350.7	23958.8	21448	25059.1	22942.7	16734.4	17636.1
813	atpF2	ATP+synt_B	2760.02	2275.83	2031.73	2141.05	3566.8	3967.17	5549.61	4196.66	5210.47	3874.26	3346.44	3321.99
814	atpF	ATP+synt_B	6613.99	6106.85	5540.59	7151.98	4301.2	4013.82	5068.94	3985.79	3630.17	3744.87	4037.34	4275.79
815	rnhB	RNase_HII	297.355	544.941	266.232	364.694	330.937	254.548	268.251	226.149	273.848	386.348	420.158	193.021
816	smc00866	Radical_SAM	1761.57	1577.62	1791.25	1982.51	915.207	910.018	1565.57	1088.27	1312.51	1086.54	1027.19	1434.05
817	smc00865	No pfam hits	333.105	259.081	141.542	305.314	344.417	351.998	363.941	417.529	428.848	386.298	238.818	278.031
818	smc00864	No pfam hits	147.505	41.5208	42.9221	176.924	77.6665	142.868	180.631	79.5288	135.738	57.8582	173.108	138.531
819	moaB	MoCF_biosynth	268.065	223.681	205.682	399.064	398.736	238.328	340.911	330.909	414.608	418.678	334.088	377.521
820	ispE	GHMP_kinases_N	73.3552	162.581	45.0021	13.1443	119.346	88.9282	64.351	94.0888	53.8479	108.728	35.0982	107.591
821	smc00861	TPR_1	505.425	606.841	310.882	568.884	723.266	627.668	683.241	559.229	777.808	613.878	675.038	580.591
822	ispB	polyprenyl_synt	816.395	947.511	664.872	731.984	753.957	575.348	926.171	910.159	938.848	1207.82	903.988	851.491
823	smc00859	DUF2007	24.0152	50.6592	70.6279	41.6743	22.6765	11.5382	10.651	8.9012	105.558	50.8282	9.0082	5.7692
824	smc00858	Methyltransf_12	195.575	180.871	179.822	185.954	150.797	114.648	104.841	80.3688	123.368	110.778	84.6782	110.231
825	sohB	Peptidase_S49	342.735	338.261	146.092	164.544	468.347	351.928	319.121	371.889	480.868	433.348	270.208	378.111
826	smc00856	No pfam hits	422.265	585.981	678.162	453.094	362.836	435.348	439.851	353.329	359.908	315.838	528.958	417.411
827	glyQ	tRNA+synt_2e	1557.19	1439.08	978.992	1231.87	1275.98	1122.82	833.011	1072.31	973.558	1371.58	950.358	959.681
828	smc00854	No pfam hits	152.365	83.4092	40.1621	130.034	15.2465	126.688	77.721	46.5888	53.4579	9.8182	94.8182	55.8708
829	smc00853	LemA	326.825	197.831	101.232	229.054	293.387	208.218	390.861	316.109	401.548	390.598	263.608	222.351
830	smc00852	DUF2207	95.2452	93.3108	165.412	63.7543	149.716	82.1282	159.831	200.279	81.5079	116.968	153.878	77.7608
831	glyS	tRNA_synt_2f	280.305	178.111	222.752	204.364	216.256	206.798	273.581	186.869	277.908	314.698	191.298	144.811
832	smc00850	DUF523	132.785	70.9008	111.752	44.5643	23.3965	188.198	192.941	171.919	139.718	88.0482	57.4282	81.8608
833	smc00849	No pfam hits	261.685	111.951	77.4321	47.8043	93.7065	154.308	167.061	65.5888	62.8579	173.958	111.158	55.7308
834	purD	GARS_A	193.635	251.671	170.162	136.724	142.337	211.038	187.771	253.759	280.728	212.758	241.778	245.391
835	smc00992	EAL	60.7852	16.0908	87.5421	77.7543	28.4265	38.1382	62.101	97.9188	11.0421	70.2282	34.3682	24.9808
836	smc00991	SBP_bac_1	376.125	111.101	252.352	189.194	123.106	236.488	197.381	142.779	208.928	201.128	179.558	151.031
837	fsr	MFS_1	33.3652	13.5108	84.9021	34.8543	41.6265	96.3182	46.041	16.5788	39.3979	111.738	26.8282	9.1092
838	smc00994	AraC_binding	135.195	138.811	215.562	126.644	152.856	117.958	257.301	94.7288	130.848	95.8982	140.938	78.9708
839	smc00989	MipA	99.2352	80.3108	135.802	100.184	154.356	51.1682	106.331	121.009	126.388	126.578	130.078	97.2908
840	ubiA	UbiA	178.095	140.111	53.3521	54.1543	222.037	165.068	128.291	115.629	238.668	193.388	146.528	31.6508
841	smc00987	No pfam hits	327.715	329.791	258.972	422.514	480.357	341.798	607.541	439.489	410.438	479.788	417.488	573.501
842	smc00986	DUF1217	97.4552	191.081	227.032	80.5943	103.307	131.398	100.871	120.099	259.388	127.758	135.898	176.751
843	pdxR	FAD+oxidase_C	178.625	168.191	51.0621	174.754	92.5965	132.078	131.691	15.7388	124.388	210.358	158.938	200.641
844	smc00984	Sua5_yciO_yrdC	221.285	18.9408	141.552	84.4243	101.986	128.928	181.891	41.6488	143.668	84.5182	98.1482	75.9108
845	smc00983	No pfam hits	468.875	557.681	457.532	538.444	415.806	357.568	289.571	354.539	311.938	459.268	325.828	289.641
846	smc00982	Rieske	182.715	153.391	207.632	278.324	472.367	344.658	338.391	479.909	328.328	334.648	639.958	564.981
847	smc00981	Fer2	181.225	15.6808	29.3621	60.6843	66.1165	148.538	103.401	63.8288	10.1879	40.2782	29.0082	32.6308
848	smc00980	Glyco_hydro_25	171.595	124.861	96.2421	77.3843	86.7965	204.248	199.871	131.549	127.108	140.318	197.588	144.511
849	smc00979	BA14K	156.735	119.101	114.512	116.234	231.366	172.408	176.141	341.669	178.008	212.288	154.588	276.681
850	smc00978	No pfam hits	99.9652	32.4208	52.7321	1.1143	25.1965	104.758	76.251	44.3388	18.9179	25.7682	26.9418	70.6408
851	smc00977	Acyl+CoA_dh_1	116.675	106.141	160.292	79.9143	110.047	55.2982	246.741	108.749	118.058	105.128	111.668	131.831
852	smc00976	ECH	166.995	119.641	155.022	76.0143	82.0065	66.8982	143.371	254.039	45.8879	110.778	164.428	123.481
853	mcpU	MCPsignal	227.155	206.071	195.692	210.384	510.816	389.768	318.851	232.779	616.118	489.368	293.168	242.121
854	smc00974	No pfam hits	75.4052	100.391	64.2221	52.5443	50.7065	140.698	40.211	37.6288	94.7979	105.848	110.288	33.2108
855	smc00973	FtsJ	137.185	138.841	28.5679	30.6443	49.3865	101.878	98.481	111.689	58.2979	26.9382	82.9282	93.5508
856	dxs	Transket_pyr	166.995	101.321	147.192	214.944	243.647	178.878	202.101	223.539	237.718	296.068	197.698	129.711
857	smc00971	Pirin	925.765	914.121	819.822	882.734	802.707	1153.04	975.781	971.229	606.428	787.858	1043.19	1147.27
858	xseB	Exonuc_VII_S	507.315	817.631	678.052	499.624	882.177	834.158	599.131	811.999	801.858	831.888	665.368	790.501
859	smc00969	Hist_deacetyl	558.805	939.891	764.562	559.904	954.627	544.468	848.331	964.619	951.478	889.048	742.368	803.461
860	smc00968	ADH_N	124.095	134.161	87.3721	103.494	61.2965	56.3482	174.321	74.6888	74.6479	43.0382	36.4882	57.3708
861	smc00967	4HBT	86.6852	94.4108	99.3021	87.8243	82.4565	37.5882	126.921	113.839	143.488	95.5882	138.038	180.331
862	smc00966	Thiolase_N	178.705	55.3108	127.552	41.5243	41.3765	164.688	151.731	90.4888	110.398	160.658	65.2782	22.2492
863	smc00965	AMP+binding	266.415	157.621	118.752	150.694	268.627	307.058	298.511	302.419	400.058	356.848	226.488	250.521
864	bioB	BioY	936.375	635.781	468.082	569.334	1276.94	916.148	2126.32	1450.12	2043.67	1720.03	688.588	1001.89
865	bioN	CbiQ	237.145	146.001	79.0521	8.6057	112.736	203.298	105.201	63.6188	89.9579	108.268	154.908	4.5692
866	bioM	ABC_tran	195.095	149.551	127.882	38.2243	192.016	177.248	100.121	38.5988	115.468	104.398	108.838	105.111
867	smc00961	DUF1006	474.495	436.431	205.312	326.134	639.847	402.598	554.221	532.229	500.848	490.678	392.578	374.101
868	tldD	PmbA_TldD	387.335	228.481	248.062	290.194	454.917	271.198	378.541	350.249	427.958	574.228	437.748	424.151
869	smc00068	Peptidase_S11	368.895	653.361	254.692	533.364	539.286	349.858	596.341	598.139	594.298	691.228	540.488	759.921
870	smc00001	Polysacc_deac_1	247.615	196.981	153.722	241.564	153.687	218.178	219.081	176.499	191.888	235.858	153.598	269.021
871	pdxH	Pyridox_oxidase	302.165	261.151	306.182	363.944	282.806	213.428	361.211	458.489	351.038	272.228	288.698	84.7108
872	smc00002	No pfam hits	512.895	344.491	453.312	380.334	400.216	333.178	438.251	333.039	432.808	562.198	387.618	346.071
873	smc00003	DnaJ	134.725	241.391	170.052	328.504	272.496	231.678	225.321	118.189	225.208	328.228	219.618	132.071
874	fabI1	No pfam hits	3128.21	2881.95	2543.53	2527.31	2617.07	2231.28	2846.8	2995.19	2240.61	2553.24	1959.83	1895.41
875	gpmB	PGAM	273.205	256.091	466.102	352.884	344.306	173.748	450.311	386.869	219.638	280.048	366.058	351.041
876	smc00070	DUF1344	409.645	364.081	668.642	668.024	359.226	190.358	703.411	454.999	459.008	428.638	553.128	740.701
877	aroC	Chorismate_synt	130.725	223.801	133.272	210.054	195.026	117.298	168.271	256.529	239.788	335.568	252.308	166.991
878	ribA	DHBP_synthase	389.715	579.621	276.442	269.964	388.336	376.798	279.741	358.969	409.388	398.938	325.388	272.621
879	ialB	IalB	356.005	253.091	141.012	297.884	201.087	232.108	213.301	332.719	263.858	308.198	265.518	376.391
880	ctaC	COX2	32654.2	30842.4	24144.4	25308.8	25608.3	20971.7	20916.8	27178.4	23182.5	27876.6	15533.6	19664
881	ctaD	COX1	3677.86	2598.83	2349.28	3057.51	4140.76	3425.17	5689.21	4682.78	5025.6	4993.19	3109.41	3829.76
882	ctaB	UbiA	448.155	213.201	421.332	373.944	663.716	555.128	568.611	490.429	530.378	588.128	486.858	663.411
883	smc00130	No pfam hits	589.185	517.801	598.432	537.504	676.427	536.918	541.671	639.769	615.648	719.068	648.188	585.081
884	ctaG	CtaG_Cox11	1755.97	1625.06	1830.95	1481	1205.78	873.838	1685.46	1508.56	1580.95	1248.27	1496.57	1493.05
885	ctaE	COX3	2149.19	2444.46	1653.13	2245.15	2292.97	1787.81	2339.55	2357.62	2174.02	2394.61	1773.83	1278.56
886	smc00014	DUF983	168.285	136.551	70.1521	189.494	371.137	169.448	320.121	313.379	494.578	392.348	224.848	194.511
887	surf1	SURF1	67.1452	80.9308	58.6521	89.3343	114.616	57.8282	69.471	69.5188	198.878	67.1982	101.568	32.5008
888	ispH	LYTB	452.085	333.001	593.282	315.814	391.147	310.638	476.591	435.149	445.108	542.268	437.518	183.441
889	thrB	APH	489.115	235.261	220.742	389.614	411.526	309.808	259.681	438.759	344.918	438.228	293.588	185.051
890	rnhA1	RnaseH	216.315	211.751	103.312	284.494	270.336	250.658	244.361	372.109	309.208	330.918	249.938	150.931
891	smc00072	Redoxin	705.065	581.221	885.542	1136.9	1080.38	893.278	1292.16	1172.37	949.738	1070.23	842.178	816.911
892	smc00073	No pfam hits	142.535	77.3608	51.8221	148.554	166.807	138.298	167.861	145.709	44.7779	238.518	210.428	216.211
893	smc00019	DUF179	401.375	453.651	409.602	383.364	221.236	164.428	501.061	266.179	326.268	288.598	288.698	335.961
894	smc00074	EAL	89.1952	67.3708	66.5121	103.944	140.677	72.9982	148.141	135.069	72.9379	213.088	103.298	169.871
895	rimJ	Acetyltransf_1	693.505	721.651	439.382	792.024	599.617	680.778	684.641	704.979	593.038	742.668	778.688	812.711
896	smc00451	Peptidase_M16	741.405	771.981	462.932	307.484	701.207	688.628	758.971	979.989	753.448	640.948	839.498	730.421
897	thrC1	PALP	351.385	239.481	270.532	316.604	404.306	265.218	381.911	476.359	420.708	450.288	383.598	359.191
898	smc00020	No pfam hits	3137.81	1895.02	1664.12	2562.46	1774.51	1636.08	2935.85	2277.96	2249.18	2093.55	2644.56	1881.21
899	smc00078	ANF_receptor	2074.49	1459.07	897.772	1176.23	1968.67	1423.92	3655.05	3185.34	2251.81	2300.52	1972.15	1667.71
900	smc00079	Hydrolase	284.295	367.821	329.742	247.904	463.677	466.948	563.471	483.379	527.628	692.178	593.658	456.671
901	smc00080	No pfam hits	188.215	115.871	64.7121	86.1543	111.307	172.098	184.331	141.239	71.2379	112.708	52.9982	98.5608
902	ccrM	N6_N4_Mtase	555.405	798.911	977.812	1045.42	480.046	425.978	720.381	540.399	636.968	568.228	842.528	645.361
903	smc00081	Hydrolase	447.495	451.451	389.532	323.404	594.687	519.588	700.411	646.359	578.788	637.458	436.298	599.881
904	mutY	HhH+GPD	164.995	135.321	81.7921	118.954	137.846	95.5882	197.931	192.219	111.478	151.498	55.6682	46.1608
905	smc00022	DUF721	140.375	113.841	199.372	197.274	226.756	200.828	264.811	357.389	241.118	255.138	220.068	256.691
906	smc00023	No pfam hits	472.675	435.941	480.982	445.004	683.437	319.508	682.861	635.449	601.978	685.138	489.208	660.371
907	smc05003	DUF559	225.765	126.641	101.742	186.334	314.736	225.318	426.551	389.839	430.698	381.838	327.798	313.361
908	smc	SMC_N	129.935	117.701	88.5721	136.704	80.8965	144.478	134.941	88.7188	123.368	38.9182	102.978	152.501
909	ppdK	PPDK_N	105.905	159.511	12.0321	162.514	148.787	51.0182	152.361	105.279	126.708	177.298	128.258	165.151
910	smc00083	No pfam hits	224.955	515.771	292.892	299.704	304.667	252.878	293.071	339.059	246.868	322.748	352.658	296.111
911	smc00084	No pfam hits	192.555	143.671	171.992	568.684	174.787	177.188	248.521	293.249	179.048	172.848	425.408	373.591
912	smc00026	No pfam hits	266.445	100.281	95.2521	193.784	265.637	260.878	252.731	225.599	233.728	353.388	186.588	129.711
913	smc00087	Lactamase_B	108.705	23.6308	72.9721	131.794	111.077	108.048	81.351	96.3588	120.858	191.248	75.7082	46.9808
914	smc00027	No pfam hits	85.3952	21.4508	133.602	192.044	64.0065	118.248	72.511	140.189	98.3979	109.218	90.4782	132.431
915	smc00028	MS_channel	250.005	180.111	190.192	149.744	302.917	188.308	247.821	211.339	214.608	266.768	185.288	203.761
916	smc00088	No pfam hits	339.735	347.431	298.022	419.524	413.427	232.238	322.981	392.409	419.818	407.888	306.208	239.121
917	smc00029	No pfam hits	83.5752	60.6708	138.742	74.0343	79.9765	85.1982	163.861	53.8788	169.668	157.598	227.528	240.361
918	smc00089	HTH_3	249.685	157.071	175.982	130.934	211.146	187.178	283.231	180.909	194.068	239.188	288.248	234.981
919	cysN	GTP_EFTU	3560.87	2847.6	3428.22	4106.84	5027.99	6670.92	5893.79	6001.5	4538.07	4642.77	10245.2	10359.3
920	cysD	PAPS_reduct	11418.7	11490.1	14606.9	15645.7	10683.2	11002.5	12826.7	12607.3	9812.69	10165.6	23720	21413.8
921	cysH	PAPS_reduct	2777.63	2789.57	4350.93	4163.13	2108.78	1897.38	2299.81	2118.17	1672.54	1857.19	5160.86	4690.3
922	smc00030	No pfam hits	256.335	155.551	252.632	529.114	291.076	378.778	396.271	558.099	278.528	256.328	797.598	462.031
923	smc00031	No pfam hits	202.245	113.661	307.032	125.384	199.317	406.738	216.501	246.309	124.758	130.398	260.278	88.9208
924	betA	GMC_oxred_N	472.255	119.101	281.682	282.604	510.086	395.688	495.071	406.989	365.608	331.948	511.878	381.921
925	betB	Aldedh	271.475	265.201	183.562	126.484	252.877	349.098	304.911	127.119	269.008	275.268	220.818	210.691
926	betC	Sulfatase	174.245	156.171	177.092	154.404	234.567	284.458	192.371	293.029	256.938	241.528	255.198	285.611
927	betI	TetR_N	193.075	46.8108	152.292	117.914	91.1465	82.8682	148.591	123.179	61.8979	80.3082	147.738	40.6408
928	smc00032	No pfam hits	193.755	127.381	43.1179	35.3443	76.8665	101.568	75.271	75.5188	23.6921	105.318	156.888	7.3108
929	smc00033	EAL	135.195	82.2608	74.2521	131.774	30.0465	98.0782	90.681	40.9788	48.2179	6.2418	128.258	56.5808
930	smc00034	ADH_zinc_N	266.475	72.7408	156.352	75.6643	100.146	117.808	239.711	179.009	161.538	159.138	121.868	111.371
931	smc00096	No pfam hits	226.205	137.331	146.052	115.614	67.5565	198.708	183.891	128.869	74.8079	92.2682	145.988	46.8408
932	smc00035	Asparaginase_II	171.925	151.211	106.402	177.214	241.647	115.938	235.781	115.999	220.838	186.248	105.588	85.5108
933	gst1	GST_N	269.915	293.951	218.612	242.524	265.437	301.748	393.601	385.829	365.708	377.058	291.218	265.311
934	lsrA	LysR_substrate	136.475	215.951	37.2321	91.0343	155.907	169.168	165.381	67.8988	133.298	159.928	99.7782	94.7408
935	gst2	GST_C	1571.24	1778.09	1298.94	1173.96	1593.78	1664.25	1273.75	1061.59	1673.52	1747.66	1513.42	1408.31
936	smc00038	EAL	140.255	10.5508	137.202	87.2643	138.506	95.4382	74.441	16.7212	52.6779	100.358	58.5282	5.2692
937	smc00039	YkuD	207.845	200.921	143.212	210.774	310.966	160.098	303.291	284.579	311.818	374.918	222.718	174.081
938	smc00098	MarR	69.7752	49.1108	17.7821	4.0443	79.8565	2.6782	143.371	95.2188	28.1479	101.388	37.0482	57.2508
939	smc00040	OsmC	487.105	580.231	435.192	435.284	534.657	453.678	556.651	492.769	636.718	656.158	441.098	442.781
940	phnA	PhnA	172.725	211.751	123.272	229.874	216.547	234.368	232.421	256.699	207.668	293.728	263.858	204.371
941	smc00100	DUF853	1603.33	2108.28	2240.61	2117.83	1745.85	1508.15	1828.01	1546.56	1516.15	1619.63	1911.52	1873.83
942	smc00041	No pfam hits	583.395	618.101	653.942	614.304	1016.53	423.018	1083.12	956.039	933.498	1264.45	732.928	1225.58
943	dkgB	Aldo_ket_red	463.135	339.881	291.352	380.764	545.566	451.378	817.261	532.229	716.188	706.718	634.178	550.971
944	tam	Methyltransf_11	268.715	265.801	231.482	319.194	317.216	170.698	218.951	215.399	336.528	250.678	353.238	262.011
945	dhe	Hydrolase	389.175	408.681	547.702	403.244	503.417	454.508	539.651	542.889	589.308	574.638	658.308	427.121
946	smc00104	No pfam hits	189.515	28.8008	118.742	113.794	210.917	144.718	154.611	86.8988	116.638	123.938	218.178	97.7008
947	smc00105	ADH_zinc_N	261.685	52.7908	147.662	190.774	163.807	266.028	288.491	324.249	243.288	268.898	363.658	114.691
948	ilvE2	Aminotran_4	3946.65	4165.41	4234.67	4706.09	3090.29	3950.91	3583.05	2901.05	2757.69	3558.63	3214.74	3641.41
949	smc00106	Glyoxalase	145.975	106.211	80.2021	224.504	178.376	72.4282	164.371	126.109	143.088	125.878	146.078	110.231
950	sodB	Sod_Fe_C	3743.5	4150.84	3275.3	4135.59	6015.45	5690.19	7275.13	8233.69	8292.93	10374.8	3991.88	4652.63
951	smc00107	HTH_11	84.5052	53.8508	60.9321	161.154	83.3565	132.078	87.671	90.8788	130.848	65.0082	50.8482	43.4108
952	smc00044	LysE	32.9152	16.4892	32.5621	77.3043	88.7465	58.5282	29.031	80.8888	99.1479	92.3982	69.5382	50.6708
953	cycF	Cytochrom_C_2	537.385	492.661	672.552	564.554	1397.71	810.158	1700	1769.69	1115.85	1516.13	2166.82	2211.22
954	cycG	No pfam hits	273.485	236.961	412.362	222.894	273.127	292.038	433.571	407.099	267.448	376.798	446.528	341.811
955	smc00108	Acetyltransf_1	184.565	215.121	168.312	309.744	175.557	215.708	148.311	219.069	111.198	266.178	200.278	172.301
956	smc00109	MerR+DNA+bind	243.445	364.081	345.582	334.504	262.516	232.548	192.111	151.539	299.098	329.028	340.368	290.421
957	bla	Beta+lactamase	207.095	59.0008	93.6621	82.0043	21.3665	103.898	118.571	91.6488	80.6579	129.448	2.8082	8.0892
958	gcd	PQQ_N	599.155	378.031	329.952	457.744	573.746	558.108	349.531	570.299	457.578	482.658	814.848	724.011
959	smc00453	UPF0061	95.6252	89.7008	146.712	113.384	129.797	30.8182	149.591	128.629	45.5579	90.3782	145.318	107.471
960	smc00112	No pfam hits	182.035	199.201	86.7621	88.4743	175.657	196.258	154.911	144.329	156.608	94.6282	139.358	82.7708
961	smc00454	DUF1697	130.845	73.1808	59.5321	60.4143	156.687	151.308	172.911	99.5888	137.708	149.888	213.428	100.751
962	ptrB	Peptidase_S9	1292.78	1244.82	993.842	1076.22	1362.89	1313.75	1104.77	1140.95	1404.51	1290.92	1018.96	730.131
963	smc00115	Glyoxalase	618.965	631.601	371.802	440.824	577.276	519.718	646.021	422.179	359.208	502.258	537.898	500.921
964	smc00048	Usp	2714.72	3655.47	4238.28	4208.68	3200.87	2877.01	3205.74	3566.77	2768.46	2996.81	3765.67	4033.23
965	smc00049	No pfam hits	356.325	236.031	642.532	631.284	660.066	655.358	974.261	1006.06	875.018	794.728	822.358	960.471
966	smc00455	HlyIII	154.335	102.111	25.1421	170.594	169.386	71.5982	177.021	110.459	182.348	67.3582	188.198	22.4308
967	smc00116	No pfam hits	38.0348	12.7608	54.8021	80.1143	27.2465	30.8818	72.541	69.7288	34.6279	52.7582	36.9382	73.0608
968	msrB1	SelR	2214.09	2179.89	1986.57	1877.83	1790.26	1456	1539.49	1546.03	1771.64	1837.06	1957.41	1569.99
969	phaA2	Oxidored_q1	187.505	84.4208	45.6021	113.504	89.8665	5.8082	91.471	52.2688	48.2179	103.438	74.4882	33.2108
970	phaB2	MnhB	424.605	420.471	191.232	204.934	246.046	365.818	241.621	189.339	303.048	187.058	244.378	250.291
971	phaC2	Oxidored_q2	239.505	535.751	538.182	403.994	200.077	275.938	226.141	256.099	301.108	217.908	218.858	383.361
972	phaD2	Oxidored_q1	202.905	124.371	89.0121	111.284	165.506	179.958	170.111	101.459	161.078	144.478	163.508	52.4808
973	phaE2	MNHE	247.955	120.461	117.132	188.994	151.077	161.428	148.141	48.6388	127.828	91.4482	106.548	53.5708
974	phaF2	MrpF_PhaF	63.0352	121.471	31.7621	71.7743	35.8265	67.4582	96.891	64.5188	60.6979	76.4282	56.7082	13.2308
975	phaG2	PhaG_MnhG_YufB	86.2252	69.9408	66.1521	135.994	103.307	84.3082	55.631	148.769	62.4579	82.5282	132.628	131.431
976	mucR	ROS_MUCR	742.445	664.301	340.962	434.934	890.857	738.088	806.361	1114.35	1098.58	1208.33	465.328	604.071
977	smc00118	SufE	151.395	136.051	165.252	163.564	154.407	79.4682	158.831	180.789	162.848	196.708	131.828	99.6308
978	smc00456	No pfam hits	121.225	138.451	193.042	280.084	168.537	209.218	240.191	153.699	224.058	271.548	190.358	174.931
979	smc00059	HATPase_c	160.805	117.311	142.452	210.114	109.207	141.518	109.051	91.3988	126.828	150.118	120.458	131.781
980	smc00060	PG_binding_1	117.405	111.231	89.4721	98.3343	37.4765	147.088	140.561	126.319	99.1479	115.678	54.7382	72.0708
981	smc00061	DUF1491	81.2552	42.5208	20.9321	51.3143	25.2765	42.0282	86.441	18.3488	20.9079	16.9082	46.9582	10.5908
982	smc00120	DUF2336	173.405	414.941	149.722	210.894	180.667	192.888	208.611	68.9988	141.198	189.048	242.658	199.191
983	smc00062	SH3_3	154.125	86.3908	158.672	174.754	271.907	192.358	306.141	419.939	251.838	300.568	402.928	336.821
984	smc00063	No pfam hits	676.945	1133.34	2557.06	3398.42	1808.96	819.598	1442.35	1572.82	1360.96	1122.92	3385.84	2417.69
985	smc00128	No pfam hits	70.6652	36.3408	76.9921	62.7343	8.7165	118.748	114.271	116.369	108.448	102.918	60.5982	83.1008
986	smc00457	DUF1214	332.255	232.871	100.262	22.0243	158.096	189.958	226.141	116.369	105.278	125.588	104.098	108.981
987	pbp	Transgly	319.655	341.651	243.452	359.164	252.316	440.118	195.551	307.199	210.968	285.178	407.218	289.911
988	smc00064	UPF0153	141.085	128.691	211.702	202.224	53.5965	146.408	257.071	102.159	120.088	132.898	122.708	57.3808
989	smc00123	No pfam hits	168.115	175.861	143.662	128.934	81.5265	225.898	122.241	165.219	79.5479	117.268	122.158	65.0808
990	smc00065	No pfam hits	242.665	175.761	284.422	355.364	101.707	140.108	330.091	148.799	219.448	307.158	322.968	437.761
991	feuP	Response_reg	604.475	678.851	962.022	1034.12	630.286	368.738	713.441	719.609	495.368	669.338	806.798	1000.84
992	feuQ	HATPase_c	195.365	108.461	185.132	144.534	165.697	145.258	189.701	150.489	157.948	216.128	255.428	180.471
993	lipA	No pfam hits	522.985	430.281	432.652	561.544	312.417	532.288	300.401	261.229	266.688	297.548	361.858	304.361
994	cycH	TPR_2	143.285	38.1208	124.672	141.654	67.5565	155.718	118.251	187.689	53.0279	133.778	91.2082	104.981
995	cycJ	CcmE	34.9752	107.331	42.1021	52.5443	91.3065	38.3782	87.991	91.0088	32.2979	73.6582	89.6082	101.951
996	cycK	Cytochrom_C_asm	223.385	28.1708	106.732	84.8243	105.557	48.3282	237.791	81.4088	100.258	110.658	106.028	151.291
997	cycL	CcmH	107.575	48.0508	71.8521	68.7643	20.2265	107.468	116.851	6.6112	85.8579	96.2882	91.4582	53.5708
998	degP1	Trypsin	147.155	179.041	106.972	180.574	262.226	104.868	207.391	198.889	160.438	237.018	255.308	286.871
999	ragA	Response_reg	107.775	159.671	92.9221	141.334	188.736	93.6182	145.691	209.159	206.338	241.528	202.758	158.641
1000	smc02367	HATPase_c	123.965	98.1008	187.022	16.9843	111.736	170.608	131.061	73.1188	68.7979	90.1282	92.8882	144.971
1001	glnE	GlnE	211.675	209.661	120.142	83.2843	135.896	89.5682	215.611	190.339	128.418	142.428	136.798	63.7908
1002	smc02369	HATPase_c	138.435	61.5908	223.312	233.884	53.5965	222.878	147.061	171.919	167.338	110.778	167.008	126.651
1003	pepN	Peptidase_M1	250.225	194.191	204.102	283.974	189.776	155.688	240.971	274.609	247.618	316.208	403.428	292.561
1004	smc02371	DUF6	261.215	73.6608	125.372	256.264	227.057	187.498	257.841	213.429	230.838	171.868	218.128	246.161
1005	smc02372	MFS_1	153.805	122.521	62.1721	134.064	16.4765	57.3182	182.201	54.3288	34.8279	46.6682	58.6382	35.6692
1006	smc02373	No pfam hits	984.665	788.941	634.762	543.964	535.957	392.788	316.521	172.799	398.098	584.228	485.928	315.781
1007	smc02374	No pfam hits	5921.87	6597.45	4819.66	4056.79	4106.08	4182.96	1971.8	1926.59	4096.85	5602.69	2867.72	2498.76
1008	smc02375	UDG	100.005	105.151	49.3721	109.014	153.037	124.638	78.051	68.0788	128.278	96.3182	80.7282	83.3408
1009	smc02376	HSP70	227.345	203.481	130.102	209.444	265.427	167.118	320.741	321.089	241.248	284.268	289.868	170.801
1010	etf	ETF_QO	795.525	363.031	258.302	379.104	841.226	651.298	873.661	909.659	710.798	888.608	890.388	714.191
1011	smc02378	OpuAC	7765.37	7365.49	3925.74	6418.64	8081.72	5253.35	9570.23	7157.9	7998.83	6847.43	3771.9	4657.19
1012	smc02379	BPD_transp_1	243.855	201.201	491.832	507.754	362.836	259.968	574.571	441.979	546.208	536.338	378.658	482.761
1013	smc02380	ADH_zinc_N	183.045	156.871	64.2221	126.754	144.457	137.408	122.621	182.189	87.5479	190.818	78.0182	85.2608
1014	smc02381	DUF24	289.805	266.441	194.542	345.114	343.647	299.338	412.491	375.149	430.418	417.008	467.818	583.111
1015	smc02382	DAGK_cat	689.445	165.301	280.632	455.654	434.167	589.508	241.911	377.089	308.828	341.108	369.998	339.491
1016	smc02383	No pfam hits	72.2752	162.011	248.862	15.8443	115.677	105.818	142.081	147.469	88.4979	92.6882	74.4882	1.6508
1017	smc02384	Glycos_transf_2	278.355	173.731	48.1121	50.7843	234.457	153.448	244.711	212.809	253.398	239.958	163.688	233.641
1018	smc02385	No pfam hits	127.085	76.2308	42.9221	6.0543	20.7165	17.1082	30.069	22.3312	21.1321	62.1982	17.1082	84.1408
1019	amn	AMNp_N	238.085	389.611	294.752	242.934	294.197	236.648	304.731	299.699	258.108	360.208	348.178	218.581
1020	smc02387	UPF0060	121.975	99.2208	156.572	170.504	166.396	184.908	140.331	152.549	168.008	283.808	370.028	446.431
1021	smc02388	No pfam hits	300.015	284.061	467.462	420.314	234.307	274.508	369.911	366.089	305.458	299.918	495.068	670.261
1022	smc02389	No pfam hits	698.545	805.811	1097.38	1136.58	608.506	434.788	630.551	675.309	650.068	673.418	1081.83	1280.26
1023	gst7	GST_N	11459	12071.7	10266.8	13825.2	11403.2	10544.5	9296.43	9748.19	10220.3	9924.85	11013.9	10226.3
1024	smc02391	DUF2147	417.775	518.421	693.332	415.544	840.746	573.308	554.801	696.279	630.538	747.378	658.698	765.411
1025	smc02392	No pfam hits	131.115	95.4908	177.492	72.9043	39.2165	111.468	135.211	79.1288	102.428	43.2582	51.4182	29.2492
1026	hisC4	Aminotran_1_2	299.145	354.781	314.382	353.314	539.286	439.228	574.071	511.489	400.208	655.648	291.918	405.491
1027	smc02394	HTH_3	183.045	188.101	183.682	264.874	272.347	108.558	274.291	233.099	312.938	239.908	418.028	227.481
1028	smc02461	Plasmid_killer	869.445	675.581	1376.06	1239.08	684.726	551.338	780.721	865.699	707.618	692.408	973.228	745.951
1029	smc02396	Porin_2	45946.2	45676.6	41019.6	45684.6	42721.3	32028.9	38229.5	28828.6	44365.4	31961	31532.7	25798.3
1030	smc02397	Phage_integrase	108.435	127.081	49.9821	141.764	245.566	140.818	184.221	223.839	268.848	212.808	210.808	218.151
1031	smc02400	Porin_2	274.045	178.911	97.2521	165.404	132.396	127.728	193.751	91.9588	111.218	70.8082	148.418	123.041
1032	smc02401	BA14K	234.875	43.0108	108.232	70.2643	181.856	155.118	168.011	127.549	61.8079	117.568	298.058	148.471
1033	smc02403	SLT	113.805	128.691	186.892	67.8343	143.886	70.1482	64.131	62.3488	50.7479	123.588	161.668	76.1908
1034	dapA1	DHDPS	297.205	339.251	223.312	262.824	533.996	314.038	469.741	585.519	513.728	384.128	393.708	397.001
1035	smpB	SmpB	1343.61	1573.41	2120.52	1741.47	1563.3	1504.64	1147.63	1506.81	1406.17	1437.09	1523.53	1271.63
1036	smc02406	Autotransporter	189.005	82.5508	88.6221	88.7643	46.2965	139.218	102.141	54.1588	58.3179	36.5082	51.4982	27.4392
1037	smc02422	No pfam hits	165.575	6.4208	121.192	69.7143	48.5365	104.378	175.121	137.639	84.5679	71.2082	66.2982	72.9008
1038	smc02407	DUF88	1315.33	1636.79	1216.65	1239.83	1015.82	1008.74	1259.5	1183.93	969.498	1181.14	764.758	767.761
1039	rpoZ	RNA_pol_Rpb6	1272.26	1447.74	1854.71	1773.2	1104.73	1183.38	1325.69	1343.76	1293.91	1581.47	1287.01	1316.36
1040	relA	RelA_SpoT	426.645	347.591	345.372	295.324	322.887	261.028	375.641	358.989	366.258	374.998	272.018	324.001
1041	smc02658	SpoVT_AbrB	71.4352	60.4408	42.4421	25.2743	17.5065	19.3082	78.231	68.8888	59.6979	98.5982	80.5482	71.1208
1042	smc02657	No pfam hits	38.4152	82.5408	0.0079	38.1343	18.5965	27.7482	53.671	64.1488	36.0279	63.3282	36.6382	82.5508
1043	smc02656	No pfam hits	5624.66	5763.12	3547.89	3493.82	5060.48	6048.96	2369.92	2709.07	6392.17	8803.51	2591.94	2881.19
1044	smc02655	DUF2062	1449	1340.57	978.172	1018.51	2554.67	2246.31	992.201	1584.9	2207.95	2606.78	1517.57	1667.85
1045	acpS	ACPS	353.595	441.111	174.042	217.724	353.177	170.128	209.561	177.699	443.898	314.798	371.478	260.181
1046	lepB	Peptidase_S24	349.615	326.381	137.092	166.584	395.566	350.798	450.751	496.329	458.178	531.248	493.868	301.481
1047	rnc	Ribonuclease_3	274.445	268.091	400.092	162.244	334.586	280.548	304.731	252.329	314.228	340.618	184.188	260.181
1048	era	MMR_HSR1	120.695	57.7708	88.1421	82.5243	97.9365	95.2782	221.241	147.999	85.7079	150.118	165.188	220.381
1049	arsH	FMN_red	142.695	138.811	133.622	81.9143	71.4465	21.3682	190.501	103.769	133.368	74.7082	101.248	175.701
1050	arsC	ArsC	123.675	26.6408	148.952	90.7043	76.5265	60.1682	14.111	51.5488	88.9679	117.928	21.8982	69.3908
1051	aqpS	MIP	274.555	206.581	183.082	174.924	155.976	92.0182	109.581	131.459	125.428	67.5582	113.888	128.821
1052	arsR	Rrf2	129.495	192.561	73.1821	105.764	48.0165	36.9382	75.271	18.4288	19.7479	95.3982	133.488	67.0908
1053	smc02646	GDPD	367.525	274.471	51.3021	164.414	137.896	160.098	283.351	119.369	129.998	149.998	167.008	115.611
1054	cfa2	CMAS	3924.29	4210.25	3954.64	4853.71	6640.86	3464.26	6905.17	6678.4	6151.02	5225.89	7945.04	9047.79
1055	smc02644	Tex_N	153.685	110.511	87.0621	176.924	153.486	190.358	263.801	212.989	353.528	283.298	171.578	182.761
1056	smc02642	No pfam hits	191.055	151.881	122.832	170.494	195.957	166.718	114.261	143.869	160.808	169.008	174.808	35.4508
1057	rkpK	UDPG_MGDP_dh_N	4924.57	4120.53	2832.49	3034.93	5053.2	4056.44	5422.64	4851.87	6637.89	6278.47	4448.85	3406.87
1058	lpsL	Epimerase	999.065	950.781	1190.61	1276.85	987.097	638.948	946.611	923.899	925.278	1238.07	1091.58	629.991
1059	smc02639	No pfam hits	182.795	137.101	78.6521	112.034	120.557	169.728	164.671	94.7688	158.148	156.358	130.448	110.611
1060	smc02638	AHSA1	413.545	609.771	937.762	976.834	618.907	385.068	893.711	1063.55	567.438	631.888	805.598	951.161
1061	smc02637	No pfam hits	274.555	170.521	151.772	168.754	183.667	197.058	221.471	347.959	122.728	232.608	274.628	245.471
1062	smc02636	YkuD	257.625	468.881	261.632	375.184	318.187	296.538	359.051	504.759	482.088	494.338	491.498	446.481
1063	recO	No pfam hits	111.275	194.341	70.3821	91.5143	69.5165	94.0482	57.071	91.2388	61.2479	92.2782	96.2782	33.0008
1064	smc02634	DUF839	260.555	169.821	285.322	151.164	148.787	230.268	228.541	201.819	137.308	139.198	154.038	156.471
1065	smc02633	DUF2339	113.115	13.6208	27.4079	84.5743	89.7365	9.0518	157.851	16.9588	145.598	119.668	82.2882	55.9408
1066	smc02632	HD	160.965	87.6808	72.4679	69.0343	34.5765	98.3682	83.421	52.2688	88.6679	17.8582	61.2782	59.9708
1067	smc02631	MOSC	129.815	16.9008	25.1179	87.2643	169.616	195.968	150.751	47.0688	155.218	225.658	66.6982	37.4308
1068	smc02603	MFS_1	544.655	670.051	891.152	896.094	793.607	769.318	786.781	575.119	566.858	884.168	1155.14	1245.73
1069	nadA	NadA	604.275	612.811	1320.38	1123.96	813.697	546.608	980.701	762.479	813.498	547.418	1171.02	1089.97
1070	nadB	FAD_binding_2	219.555	49.5108	166.132	113.794	148.626	80.8082	179.791	212.819	224.488	187.818	240.498	79.2508
1071	nadC	QRPTase_C	172.925	176.741	119.272	133.764	221.726	146.158	206.641	149.639	165.988	195.998	241.408	186.451
1072	sodC	Sod_Cu	299.725	228.651	164.572	346.824	289.147	372.758	314.121	241.049	408.518	222.738	654.708	436.351
1073	smc02661	ABC_tran	59.7252	22.9308	52.3721	183.834	79.5065	127.188	20.161	12.5012	105.918	31.0382	95.1482	84.2108
1074	smc02571	HlyD	214.705	138.811	304.462	224.504	136.216	32.1982	253.241	155.659	149.718	198.558	179.638	272.261
1075	smc02660	No pfam hits	133.625	165.761	163.142	178.604	249.026	125.228	145.741	182.459	250.048	276.958	147.308	197.881
1076	smc02565	No pfam hits	92.9652	61.3408	97.6821	165.994	67.5565	33.8682	94.491	73.9488	72.7879	55.9582	22.6982	91.4308
1077	smc02561	No pfam hits	164.375	89.0308	88.5721	67.9543	69.7265	76.5682	111.991	120.889	59.0079	128.158	127.728	84.3908
1078	smc02559	No pfam hits	163.545	131.931	101.452	82.4843	222.707	71.1882	190.941	130.169	147.198	138.168	219.788	151.431
1079	smc02558	GCV_T	131.055	62.9808	80.8221	85.8543	197.797	135.098	101.701	85.7788	166.048	211.658	212.888	66.6608
1080	smc02557	No pfam hits	3204.89	3368.59	3277.35	3201.65	3035.13	3659.7	3084.23	3385.72	3119.21	2931.75	3730.79	4137.49
1081	smc02556	No pfam hits	3099.79	3797.45	3466.14	3420.03	3336.2	3277.14	2838.88	3042.04	3075.67	3043.29	3263.09	4124.43
1082	smc02555	DUF2385	257.195	120.051	132.542	148.104	196.476	199.428	211.041	203.989	194.708	205.468	262.998	107.441
1083	smc02554	NUDIX	437.665	268.281	378.042	468.344	455.617	337.358	456.961	487.089	340.148	518.178	603.278	484.901
1084	smc02553	DUF159	103.845	96.6608	88.4121	44.9043	42.2365	36.2782	42.521	91.3588	24.6279	102.408	73.2282	94.1208
1085	smc02552	No pfam hits	276.615	208.981	262.022	183.334	211.927	259.168	223.971	369.409	196.228	92.0082	262.298	141.451
1086	cysS	tRNA+synt_1e	297.885	406.041	410.312	411.744	212.966	271.808	295.161	424.819	294.768	347.408	240.498	247.871
1087	smc02550	GFA	538.175	731.811	550.592	801.874	730.336	494.378	819.251	618.009	645.268	615.338	747.208	984.161
1088	smc02549	GFA	333.185	394.131	280.392	260.254	621.687	449.588	886.031	809.589	634.738	652.838	641.008	848.771
1089	smc02548	GFA	382.935	331.781	352.072	266.874	482.816	400.048	748.111	599.199	476.208	569.348	674.988	514.041
1090	pip1	Abhydrolase_1	210.255	148.251	214.392	232.334	316.417	322.918	493.791	372.709	376.918	332.918	315.808	282.691
1091	leuA2	LeuA_dimer	135.905	29.8608	9.4279	60.4143	153.817	90.2182	168.791	145.189	72.9379	207.708	124.488	53.9608
1092	smc02545	DUF6	172.285	121.471	118.712	200.334	183.976	133.018	260.291	212.449	261.128	231.078	193.308	294.381
1093	smc02544	Lysine_decarbox	194.725	288.071	206.762	362.754	257.377	132.948	300.961	212.709	349.928	399.948	298.998	269.581
1094	smc02543	LysM	166.335	105.491	181.862	174.754	244.687	163.318	165.251	227.999	303.148	231.288	152.378	226.081
1095	smc00550	ABC_tran	120.745	5.2708	90.1321	9.7843	86.6765	93.4082	21.791	90.7588	30.7979	89.0682	81.1382	72.0308
1096	psd	PS_Dcarbxylase	160.085	143.531	68.9421	167.474	358.516	142.248	403.611	242.289	384.028	395.218	447.258	253.051
1097	pssA	CDP+OH_P_transf	431.005	366.651	315.122	371.894	677.256	402.168	646.051	484.539	722.958	546.658	477.668	564.611
1098	smc00553	adh_short	421.625	282.731	243.332	181.494	420.296	464.058	175.691	229.489	299.338	431.128	425.178	319.071
1099	purF	GATase_2	1052.92	881.781	740.062	833.554	1554.91	1128.5	1031.08	1070.46	1381.5	1457.42	1188.86	1325.01
1100	cvpA	Colicin_V	2280.46	1429.78	1973.58	1512.73	1172.4	1077.23	2286.73	1578.83	1617.21	1741.71	1783.52	1859.08
1101	radA	No pfam hits	207.975	177.501	293.522	302.104	297.746	205.608	359.961	294.279	262.058	265.678	273.298	277.591
1102	alr	Ala_racemase_N	276.615	99.4308	169.022	221.664	213.087	119.378	233.531	285.629	82.6079	129.558	207.658	126.131
1103	smc00558	AraC_binding	255.555	218.171	211.722	95.4243	162.957	240.338	209.951	135.969	125.568	177.228	184.478	179.141
1104	smc00559	AzlC	265.435	17.9392	27.7021	7.0943	101.927	60.7182	98.201	27.9788	43.2079	108.168	111.698	87.3008
1105	smc00560	AzlD	162.085	90.4408	17.1321	29.4343	36.0265	76.7782	233.531	28.6488	55.3579	6.2782	47.0382	7.3108
1106	dnaB	DnaB_C	415.335	472.161	884.542	499.114	537.397	300.208	743.321	816.229	562.988	594.498	739.968	668.081
1107	smc00562	MarR	117.055	35.6608	64.7521	98.4543	57.1165	158.378	111.991	97.2588	100.378	118.528	51.6182	129.821
1108	smc00563	MFS_1	124.335	29.3708	54.5021	62.9143	118.577	43.5282	59.151	87.1688	82.8879	74.9682	115.018	57.9608
1109	smc00564	HlyD	46.3652	25.6192	66.4021	98.8643	60.9065	2.6382	16.071	64.7588	18.6721	17.7482	1.3918	52.2808
1110	rplI	Ribosomal_L9_N	448.565	665.121	569.042	402.594	484.417	383.078	546.421	568.469	500.058	668.578	415.748	411.061
1111	smc00566	No pfam hits	227.345	197.261	183.312	154.414	191.016	148.538	155.771	99.1888	256.058	213.948	107.468	247.631
1112	rpsR	Ribosomal_S18	541.015	624.251	632.322	492.424	774.347	373.648	748.041	566.829	837.978	658.298	589.618	790.371
1113	rpsF	Ribosomal_S6	10449.4	8333.12	8833.87	9616.67	7565.88	9152.81	9061.05	8937.01	10020	11516	7554.53	9820.9
1114	smc00569	DUF326	106.655	19.5908	3.7879	4.9743	97.9365	87.2082	47.251	107.809	136.538	117.168	120.798	114.121
1115	smc00570	Aldo_ket_red	2992.3	2727.38	2066.58	2331.23	4156.51	3931.4	3152.09	3640.48	3617.87	3541.01	3106.93	3045.64
1116	fabD	Acyl_transf_1	468.395	278.731	330.652	315.814	510.086	347.788	789.851	833.799	891.568	743.608	621.658	484.931
1117	fabG	adh_short	1176.56	1259.63	621.702	892.414	1060.35	734.928	1294.69	1030.78	1077.25	1019.27	957.998	775.501
1118	acpP	PP+binding	6007.96	6642.1	6604.86	8527.02	6414.17	3725.06	6929.13	6475.05	6500.02	6660.57	4874.28	5781.7
1119	fabF	ketoacyl+synt	1994.23	1324.8	1121.7	1260.3	2627.66	2343.88	2624.03	3275.46	2136.02	2558.17	2770.99	3319.17
1120	smc00575	ADC_lyase	1482.5	1268.84	1741.61	1522.92	1716.78	1208.6	2178.39	2032.66	1614.57	1635.95	2392.04	1461.43
1121	smc00576	YicC_N	334.545	175.211	266.122	239.864	302.917	279.178	318.451	288.529	335.678	341.498	279.628	308.921
1122	gmk	Guanylate_kin	361.985	534.111	373.722	524.234	714.707	300.538	580.591	645.919	612.888	662.178	553.648	503.301
1123	smc00578	No pfam hits	222.775	52.5608	155.182	167.684	161.427	179.228	147.351	255.739	71.0479	242.078	268.468	159.231
1124	ksgA	RrnaAD	160.435	67.4208	47.5121	68.3543	154.136	148.838	126.221	104.619	127.968	155.598	113.088	94.1908
1125	pdxA1	PdxA	192.515	186.491	117.572	51.3343	106.157	62.4082	113.201	45.4088	86.8779	102.838	106.488	129.141
1126	smc00581	No pfam hits	640.315	892.251	876.182	1086.27	842.097	579.468	918.731	758.559	782.888	850.468	753.608	928.291
1127	smc00582	OstA_C	360.815	368.811	226.522	355.564	321.476	413.038	420.021	349.559	386.028	506.348	423.488	455.131
1128	smc00583	YjgP_YjgQ	286.025	118.701	53.1221	122.274	235.776	215.948	182.741	231.039	240.138	266.728	188.518	298.961
1129	smc00584	YjgP_YjgQ	332.355	97.8308	177.412	202.784	183.567	243.668	210.751	147.479	155.068	206.088	231.618	105.811
1130	pepA	Peptidase_M17	916.155	703.231	712.652	448.734	1238.1	1049.12	1658.08	1165.85	1453.06	1317.32	864.998	948.291
1131	smc00586	DNA_pol3_chi	92.3752	70.7008	42.9221	81.5943	95.9965	137.178	226.381	145.709	122.498	150.468	93.6182	116.011
1132	gal	Epimerase	263.725	315.631	221.812	450.094	364.117	199.978	328.681	179.279	360.918	344.878	409.428	449.801
1133	smc00589	Acetyltransf_1	184.835	154.891	126.852	210.764	243.147	110.568	211.781	315.739	186.668	253.378	247.648	133.031
1134	smc00590	ABC_tran	282.275	219.991	224.702	430.324	283.966	323.508	307.071	253.009	317.628	299.708	227.988	193.651
1135	smc00591	No pfam hits	13412.8	14550	20816.8	23897.7	9900.53	12399.3	7477.2	8139.92	7867.53	9250.82	17068.2	18351.4
1136	smc00592	AMP+binding	184.495	17.2892	39.3721	116.754	172.506	206.928	137.831	119.059	138.748	75.9482	118.908	89.4508
1137	smc00593	DinB	3492.9	4702.2	3341.88	3077.2	2899.77	2974.33	2134.44	2009.13	2401.93	2717.38	2738.81	2086.51
1138	ligE	GST_C	263.885	252.961	261.892	196.364	474.756	351.308	577.041	448.189	711.918	593.098	266.648	208.481
1139	ndk	NDK	1616.13	1395.66	1417.06	1241.24	1371.49	1579.45	1729.2	1848.05	1662.9	2014.55	988.498	1140.81
1140	smc00596	No pfam hits	35.8352	92.9608	115.342	104.034	62.5365	117.788	75.181	104.459	106.408	88.1482	37.1582	146.771
1141	smc00597	DUF1470	191.115	202.421	169.302	147.024	155.346	108.258	132.391	80.6388	65.4779	103.148	117.318	101.501
1142	smc00598	BPD_transp_2	87.3552	43.9308	15.7221	4.5843	72.1935	40.3682	91.151	4.8888	1.5621	15.0682	63.3082	19.6592
1143	moaE	MoaE	127.885	183.491	138.072	21.0543	83.4765	116.808	157.381	42.0988	67.2479	57.2282	126.328	104.651
1144	moaD	ThiS	190.795	79.1308	393.382	255.924	309.816	168.378	350.791	348.779	308.168	307.568	385.088	387.761
1145	pgsA	CDP+OH_P_transf	683.505	696.611	906.782	1226.35	1259.47	1206.76	1739.55	1562.52	1240.41	1414.16	2076.81	2113.56
1146	uvrC	UvrC_HhH_N	208.175	336.981	205.692	291.724	293.966	347.678	283.351	315.649	283.398	352.288	272.308	190.371
1147	smc00603	adh_short	280.715	347.911	254.512	299.724	395.286	243.268	463.731	395.209	339.988	388.068	319.498	355.771
1148	ropB1	Porin_2	217.375	191.511	193.172	171.604	212.966	237.048	157.411	294.339	276.538	224.698	263.998	282.021
1149	smc00605	GST_N	1538.25	1441.37	996.222	1145	1575.5	1428.73	1850.13	1533.17	1824	1930.84	1345.3	1366.2
1150	smc00606	Ribonuclease_T2	393.445	453.421	291.482	377.994	348.216	380.348	395.011	425.009	362.498	370.008	519.388	433.461
1151	smc00607	No pfam hits	1266.65	1040	1239.57	1064.17	912.526	790.068	1204.44	1076.31	886.848	1047.29	1254.93	1344.04
1152	smc00608	DUF519	329.555	200.921	224.352	321.034	396.576	187.178	314.241	378.249	246.788	279.168	427.668	232.941
1153	dmsA	Molydop_binding	228.445	217.651	277.262	217.834	222.606	240.498	287.521	153.369	283.768	297.108	228.618	172.411
1154	smc00610	NUDIX	933.125	1392.33	811.722	1357.3	1020.05	699.228	589.871	594.019	885.678	756.668	909.868	832.631
1155	smc00611	DUF470	94.9452	10.0108	37.2421	59.2743	23.7665	144.538	114.681	46.0288	78.3279	28.6382	18.5982	62.8692
1156	smc00612	No pfam hits	122.985	162.581	125.872	120.694	61.6565	78.0182	154.891	101.269	52.3979	72.4182	134.558	126.651
1157	acvB	VirJ	230.155	170.971	123.702	74.5843	53.1165	80.8082	123.951	24.9588	50.7479	7.7918	33.4482	20.2592
1158	purN	Formyl_trans_N	189.515	51.9608	76.1921	84.3643	125.087	227.988	354.621	149.929	167.338	122.938	154.038	56.5808
1159	purM	AIRS_C	331.095	265.211	125.002	369.914	375.347	203.128	392.881	315.739	370.538	523.368	327.588	365.161
1160	perM	UPF0118	103.965	181.431	51.0621	37.5443	204.537	129.498	123.951	84.6188	127.998	132.898	44.4682	114.121
1161	smc00617	No pfam hits	103.755	33.7408	73.8321	57.8043	68.3765	124.508	91.611	42.7388	68.0079	153.158	68.6782	51.3008
1162	ppk	PP_kinase	316.345	403.341	271.832	335.294	326.207	261.828	333.971	363.459	351.588	328.708	371.228	359.261
1163	smc00619	Ppx+GppA	319.425	184.811	124.322	167.684	232.756	168.768	324.461	172.519	240.608	258.948	220.498	136.361
1164	smc00620	No pfam hits	250.115	60.2508	178.382	149.404	19.4865	93.6182	177.421	87.2988	111.108	152.078	47.9282	63.7108
1165	cya2	No pfam hits	11.6152	87.0408	67.3779	4.0843	59.0865	110.608	64.131	10.2688	32.0979	1.5782	10.3918	77.0808
1166	rnd	3_5_exonuc	538.175	582.351	224.352	381.364	753.647	502.368	748.611	871.049	835.608	831.688	402.928	472.821
1167	smc01754	Cu+oxidase_3	184.155	69.0108	48.7421	94.2043	76.2365	212.898	85.151	140.329	89.6979	140.368	121.358	68.8108
1168	smc01755	MFS_1	319.655	50.9508	130.102	84.9343	68.7965	177.468	126.681	127.519	77.9579	1.5018	97.6082	30.8108
1169	aspS	tRNA+synt_2	379.715	362.631	260.472	351.824	213.437	329.318	248.191	400.979	313.148	465.308	308.588	186.981
1170	smc01757	Rhodanese	728.965	669.851	1257.35	1221.47	855.137	729.638	1093.27	1403.8	1150.92	1106.86	1244.89	1019.79
1171	groEL4	Cpn60_TCP1	132.345	157.391	349.982	240.484	215.376	123.368	361.891	425.059	144.388	334.298	351.998	294.241
1172	smc01759	No pfam hits	280.505	335.761	625.192	476.894	318.947	289.428	452.431	307.769	296.658	300.568	539.068	525.561
1173	smc01760	No pfam hits	3742.79	4743.88	4815.76	5516.69	2825.4	2436.89	4164.66	4816.32	3956.28	3865.8	3611.13	3363.04
1174	parC	DNA_topoisoIV	324.435	214.881	145.262	352.154	183.667	233.228	372.201	268.699	302.298	250.148	242.108	240.131
1175	smc01762	No pfam hits	234.015	179.041	304.582	272.144	161.317	217.258	259.801	255.019	199.728	264.838	227.158	214.601
1176	smc01763	DUF6	170.995	121.921	169.142	74.4143	187.667	167.008	235.781	275.399	124.898	242.078	194.178	289.801
1177	ate	ATE_C	683.155	904.051	1020.92	816.824	704.947	512.768	796.231	712.129	673.818	694.298	921.058	968.371
1178	smc01765	RDD	1320.54	1305.93	1184.22	1180.02	1098.86	1448.89	1464.78	1192.18	1159.22	1177.77	1805.43	1786.94
1179	hemB	ALAD	367.525	459.751	195.922	287.214	382.736	284.528	468.021	382.549	332.638	368.258	254.098	243.141
1180	smc01767	No pfam hits	410.805	269.841	133.172	217.364	423.177	184.328	419.681	320.689	360.868	409.278	337.728	203.521
1181	smc01768	MarR	879.675	1168.01	1480.21	1329.26	1058.98	756.988	992.201	1126.44	1243.27	1335.16	1318.92	935.101
1182	smc01769	YkuD	1986.79	2172.13	2805.15	3140.72	1297.04	1210.58	1650.71	1329.11	882.238	823.998	2170.71	2230.44
1183	glyA1	SHMT	3183.61	2463.1	2076.89	2390.33	2765.52	2289.55	3064.31	2720.61	2961.88	3035.36	2911.69	2677.86
1184	nrdR	ATP+cone	49.4052	6.9292	92.6821	99.8243	100.096	35.0982	205.661	111.789	114.748	116.798	39.6282	110.121
1185	ribD	dCMP_cyt_deam_1	213.225	195.571	175.882	168.084	243.466	210.818	267.331	142.339	290.528	307.088	178.958	267.131
1186	ribE	Lum_binding	281.705	172.801	187.862	217.394	255.637	182.688	268.301	165.769	223.418	304.078	244.158	193.411
1187	smc01774	No pfam hits	825.695	1025.85	1791.13	1722.74	690.147	559.958	805.461	743.949	819.268	802.588	1070.98	1271.85
1188	smc01775	Acetyltransf_1	1328.22	1593.18	835.062	985.114	1345.75	1000.49	1295.81	1113.86	1199.35	1202.52	1108.88	1081.34
1189	smc01776	Cupin_2	3095.33	2721.36	3143.3	2617.03	2747.7	2817.83	3165.27	3495.28	2918.87	3134.01	3707.03	3907.2
1190	ribH1	DMRL_synthase	571.025	808.541	606.742	790.994	516.766	537.778	695.521	543.849	751.518	750.248	503.448	486.851
1191	nusB	NusB	197.215	123.901	193.232	239.064	204.057	255.648	236.481	323.609	283.888	236.828	210.578	224.621
1192	smc01779	MFS_1	159.915	0.2392	2.2879	45.1643	52.5265	84.6782	124.071	104.319	122.218	194.658	39.6282	2.4008
1193	hppA	H_PPase	680.545	593.081	526.892	829.814	796.546	704.948	1710.33	1399.09	819.578	684.518	1187.71	980.721
1194	smc01781	SmpA_OmlA	3681.08	4042.79	4306.25	4478.21	3149.93	3363.21	3037.78	3407.31	3232.67	3304.1	3054.31	3657.55
1195	smc01782	No pfam hits	156.945	133.321	55.6421	112.414	150.917	188.198	292.341	206.709	193.538	305.518	260.138	179.711
1196	smc01783	DUF177	401.945	419.721	229.572	339.634	474.496	322.598	571.511	564.999	576.418	604.238	424.748	384.921
1197	plsX	FA_synthesis	226.545	160.741	201.662	125.154	309.236	186.588	345.621	420.499	334.598	498.628	264.308	350.871
1198	fabH	ACP_syn_III_C	414.535	478.411	383.892	320.064	468.516	397.058	571.991	658.439	592.678	783.318	413.308	495.321
1199	himA	Bac_DNA_binding	1308.53	1729.63	1653.73	1498.56	1316.88	983.908	1573.87	1294.21	1507.57	1249	1495.3	1373.25
1200	smc01787	MerR	278.015	308.551	343.062	237.484	430.947	265.418	399.161	415.259	444.088	425.458	412.868	303.711
1201	smc01788	No pfam hits	342.745	488.041	1786.68	1356.18	497.826	297.788	723.001	723.799	408.368	517.808	1020.07	1145.42
1202	smc01789	No pfam hits	90.6852	104.051	144.672	174.754	111.976	125.528	47.881	91.3588	71.2079	111.498	180.358	135.321
1203	smc01902	No pfam hits	61.1252	126.891	112.652	101.284	108.337	142.328	54.361	93.2888	44.5879	28.9582	54.2682	65.1108
1204	smc01790	Glycos_transf_1	193.895	138.711	187.872	190.514	145.537	314.098	172.421	122.639	135.798	161.288	177.838	272.301
1205	smc01791	No pfam hits	17.7948	43.5708	15.4079	17.6057	28.1035	25.2682	4.979	3.3712	3.8921	24.8482	1.2982	54.2092
1206	smc01792	Bac_transf	127.205	38.5108	80.6721	133.704	75.8165	103.418	28.861	60.1888	92.3879	154.008	134.358	15.9308
1207	smc01793	Glycos_transf_1	197.675	26.5408	31.0921	49.8743	92.8165	158.958	142.611	116.859	66.6179	115.978	89.3382	68.9308
1208	smc01794	Poly_export	256.615	272.811	227.922	352.694	92.9365	182.188	253.281	271.759	222.828	296.318	295.978	431.151
1209	smc01795	Wzz	76.4552	39.5608	63.9921	102.534	20.9465	7.7382	4.979	93.6988	12.2121	38.0282	178.288	8.6192
1210	smc01796	No pfam hits	210.435	106.001	8.7021	24.2443	94.4965	202.128	50.621	43.0988	32.5579	22.5282	58.2882	33.7908
1211	smc01797	No pfam hits	122.585	114.971	108.012	73.8543	76.0465	134.078	128.411	127.239	101.308	95.0882	70.0282	12.7608
1212	smc01798	Metallophos	205.805	94.9008	71.4121	39.1043	36.6835	128.818	179.791	128.039	147.838	117.288	108.558	129.711
1213	smc01799	No pfam hits	447.275	177.611	300.402	268.244	208.106	245.838	216.301	225.709	203.828	286.708	192.248	174.811
1214	smc01800	COX15+CtaA	246.665	166.741	189.582	210.774	352.766	135.518	303.121	273.469	147.838	182.138	304.458	347.751
1215	argC	Semialdhyde_dh	270.915	227.211	547.582	427.994	354.046	341.128	508.071	532.709	470.278	535.538	530.368	420.431
1216	speB	Arginase	189.265	177.771	219.752	275.674	374.407	128.788	298.771	257.729	334.408	388.958	213.738	122.111
1217	rpsI	Ribosomal_S9	648.515	517.481	543.622	672.294	665.907	373.628	1052.93	802.939	913.338	926.228	581.588	611.391
1218	rplM	Ribosomal_L13	33258.2	40348.9	39643.3	41318.2	24317.2	26292.1	21517.7	21061.2	18638.5	24310.4	22422.1	22834.5
1219	smc01805	4HBT	156.945	241.601	245.082	162.514	259.417	216.338	152.201	102.879	156.568	149.218	349.188	205.611
1220	smc01806	ECH	156.385	39.0908	130.442	110.364	94.9865	154.698	135.711	85.5988	120.758	97.3182	78.4582	115.771
1221	smc01807	DUF6	110.515	46.0308	42.4021	60.9343	32.3665	27.8882	23.401	12.4712	36.3279	15.8918	1.3918	29.7908
1222	smc01808	No pfam hits	473.525	494.291	273.132	519.064	721.536	459.998	694.001	723.569	678.338	675.858	753.218	834.411
1223	smc01809	Cys_Met_Meta_PP	1869.31	1711.87	1281.99	1606.81	1872.08	1759.46	2088.84	2172.12	1845.09	1962.55	2007.41	2379.78
1224	smc01810	Cupin_3	237.955	246.791	260.472	129.484	236.746	109.928	323.221	238.359	223.898	288.708	245.318	154.881
1225	smc01812	p450	331.065	272.421	362.512	253.764	352.766	451.378	473.191	508.439	452.558	455.738	425.178	276.401
1226	smc01813	Exo_endo_phos	193.305	151.101	134.162	122.084	227.856	255.308	288.601	325.249	235.018	194.988	213.838	201.151
1227	smc04448	PLDc	90.2052	18.7792	44.2721	54.8243	49.2565	192.528	122.101	16.3688	100.868	57.8582	64.4982	37.8408
1228	clpP1	CLP_protease	5905.19	5776.81	7164.34	6712.88	6091.49	4162.91	5846.56	5953.02	5622.28	7778.45	5822.51	8135.45
1229	clpX	AAA_2	601.565	566.631	878.952	797.664	821.867	515.548	1016.89	694.189	838.528	870.708	885.648	745.711
1230	lon	Lon_C	5132.49	4474	4189.22	4780.7	4340.2	2928.84	4532.47	4448.64	4235.17	3756.97	4251.26	5004.65
1231	hupB	Bac_DNA_binding	2170.31	2554.79	3195.38	2828.84	2077.32	1975.83	2206.45	1982.19	1920.08	2414.13	1652.53	1607.22
1232	smc01907	No pfam hits	66.0552	47.0992	47.0821	43.1343	78.8265	19.9882	105.631	29.8188	66.1379	17.3082	147.388	5.8492
1233	smc01908	MarR	154.785	261.961	197.422	176.684	151.197	87.4882	183.651	110.129	145.658	160.008	213.548	107.051
1234	smc01909	Metallophos	384.395	422.271	342.592	285.904	295.056	250.098	519.811	332.519	390.658	468.568	290.948	130.761
1235	smc01910	No pfam hits	171.835	59.6708	140.112	183.434	155.966	39.2882	208.971	79.5888	112.228	192.888	121.798	146.261
1236	smc01911	Cupin_2	220.025	154.261	204.842	233.574	323.056	159.148	346.391	310.589	293.988	366.578	189.698	122.291
1237	nuoA1	Oxidored_q4	4342.46	3334.32	3031.97	2641.77	2939.06	2623.19	2969.9	3303.46	3796.3	3792.19	2868.4	2637.26
1238	nuoB1	Oxidored_q6	2772.27	1364.11	1299.78	1858.21	2832.2	2434.8	2663.34	2332.55	3261.99	2662.5	2391.33	1957.77
1239	nuoC1	Complex1_30kDa	1807.83	1909.63	1177.46	1354.74	1902.84	1774.58	1994.3	1587.97	2436.27	2012.02	1830.83	1687.51
1240	nuoD1	Complex1_49kDa	408.965	377.771	153.852	286.004	622.246	498.348	618.021	552.709	880.928	620.688	493.518	352.491
1241	smc01916	No pfam hits	1026	1035.08	710.962	756.534	1568.78	1281.05	1256.25	1114	1606.2	1513.03	1202.33	1100.68
1242	nuoE1	Complex1_24kDa	1332.36	1034.59	802.362	759.314	1376.11	1290.35	1359.02	1051.13	1545.77	1619.8	1205.76	1179.03
1243	nuoF1	Complex1_51K	511.325	908.121	690.102	486.404	562.437	766.598	702.041	676.039	1168.67	1051.71	669.898	412.821
1244	smc01919	No pfam hits	191.405	133.981	156.602	103.374	217.376	66.1082	306.811	65.2688	287.548	236.378	105.908	92.2308
1245	nuoG1	Molybdopterin	547.745	428.201	235.422	384.994	863.526	526.328	706.041	660.379	885.098	866.148	466.218	453.011
1246	nuoH	NADHdh	3714.37	2258.94	1092.09	1835.13	3215.77	2866.45	3859.05	2690.23	5246.51	4565.84	2283.46	3005.4
1247	nuoI	Fer4	128.735	40.5408	96.9621	67.8843	255.437	228.388	191.771	231.619	294.708	251.228	288.808	179.351
1248	nuoJ	Oxidored_q3	1344.87	1503.35	1015.45	1295.75	1612.25	1503.62	1206.12	1256.25	1863.7	1577.25	987.458	952.171
1249	nuoK1	Oxidored_q2	6496.86	4660.74	2976.56	3384.41	6291.5	5151.37	3693.1	3103.77	4283.42	5053.87	3647.32	3693.81
1250	nuoL	Oxidored_q1	1856.71	1492.67	1025.2	1735.44	2442.59	1751.25	1576.74	1707.78	2500.04	1828.42	1421.15	1310.69
1251	nuoM	Oxidored_q1	3140.95	2531.13	1304.16	1881.75	2972.19	1953.85	2578.14	1862.08	2986.72	2367.45	1890.59	1675
1252	nuoN	Oxidored_q1	898.995	742.841	589.792	628.574	2186.1	1326.27	2074.77	1524.54	2364.23	1995.56	1166.99	938.391
1253	birA	BPL_LipA_LipB	225.385	202.761	91.8021	81.1943	195.026	305.768	217.751	104.569	257.568	208.078	115.018	37.2208
1254	smc01929	Lactamase_B	326.835	134.481	200.872	56.9943	430.046	242.108	431.791	398.809	376.918	553.758	263.858	306.071
1255	smc01930	Glyoxalase	230.705	209.981	130.722	196.624	325.167	217.718	242.581	259.749	294.908	227.268	217.028	195.171
1256	smc01931	DUF1467	176.335	123.201	117.372	145.384	170.396	249.418	181.961	264.359	242.008	240.188	240.068	140.581
1257	smc01932	PIN	682.675	1136.9	946.482	1241.97	594.127	486.348	708.801	569.719	612.028	641.758	805.508	824.641
1258	smc01933	No pfam hits	698.365	989.051	1167.7	1105.54	757.726	526.058	651.421	611.599	584.168	619.708	797.478	967.921
1259	proS	tRNA+synt_2b	1939.37	1937.69	1536.15	2716.18	2569.55	1206.76	2401.44	1732.03	1754	1513.76	2007.64	1711.07
1260	smc01935	FtsX	710.545	506.461	508.212	440.944	474.536	389.698	724.371	487.029	513.408	548.388	555.128	442.321
1261	smc01376	ABC_tran	328.245	152.141	202.922	168.984	300.296	192.528	280.671	225.709	307.078	377.758	295.868	245.911
1262	dnaE1	DNA_pol3_alpha	683.185	437.711	651.412	710.744	604.256	443.538	693.311	509.309	611.938	616.118	677.398	563.471
1263	smc01374	YkuD	109.845	30.0008	108.252	104.914	142.677	123.988	112.401	176.279	110.138	142.088	119.668	29.5308
1264	dinB1	IMS	178.255	154.481	158.172	158.304	181.707	143.728	191.751	137.759	97.0279	138.618	136.568	254.161
1265	smc01372	No pfam hits	867.805	740.051	673.692	1089.86	1000.84	648.608	1124.56	909.529	800.028	770.758	1282.33	1043.78
1266	divK	Response_reg	2152.28	2118.9	2529.16	2825.8	2484	1292.73	2248.13	2402.3	2023.72	2095.47	3200.81	2612.11
1267	pleD	GGDEF	304.385	203.231	243.572	392.724	331.357	407.688	405.651	254.729	354.278	293.148	414.708	272.111
1268	rpmG	Ribosomal_L33	5470.14	6305.17	7669.12	6570.38	2828.65	2435.32	2554.08	2133.03	2451.23	2387.6	3259.1	2831.09
1269	smc01368	MFS_1	108.825	90.4408	90.9021	163.174	232.756	62.7682	149.761	59.6988	145.018	164.918	136.018	90.5708
1270	smc01367	NUDIX	136.025	124.001	100.942	149.744	75.3765	120.518	169.071	137.879	96.0879	187.818	98.3682	101.831
1271	smc01366	DUF983	236.465	50.8308	95.0421	84.8643	63.8565	152.808	47.421	65.1588	72.7779	53.4182	139.218	103.951
1272	rnr	RNB	154.325	197.381	151.612	86.2343	268.407	149.948	237.381	189.719	168.218	212.328	176.618	152.761
1273	topA	Topoisom_bac	665.105	525.841	135.152	522.934	576.046	364.598	294.631	560.139	714.998	518.358	558.698	453.011
1274	smf	DNA_processg_A	123.915	150.621	118.412	83.9643	32.0965	75.4882	90.681	85.3488	141.768	99.5482	48.3282	100.001
1275	smc01362	DUF205	720.375	760.421	766.032	965.274	529.617	365.108	710.991	586.349	527.068	620.068	618.578	527.111
1276	smc01361	Amidohydro_1	313.055	254.131	221.802	223.634	266.476	247.738	310.221	217.659	349.178	397.738	286.638	248.961
1277	pyrB	OTCace_N	377.955	256.751	287.772	482.064	227.256	245.198	336.341	146.759	299.658	321.728	325.828	234.641
1278	aidB	Acyl+CoA_dh_1	372.455	535.111	507.102	445.944	496.097	262.698	589.121	678.769	550.498	648.068	459.578	510.831
1279	smc01358	Mem_trans	164.725	25.6008	82.3221	174.294	109.846	113.568	95.661	150.049	43.0079	179.498	95.7882	15.1708
1280	smc01357	No pfam hits	98.7852	43.1908	14.1521	55.8543	65.8865	57.7182	132.101	61.1888	139.638	145.908	88.5982	74.0308
1281	smc01356	No pfam hits	296.635	222.151	310.362	273.704	296.086	236.328	256.861	298.929	281.488	387.118	300.648	226.691
1282	smc01355	UPF0081	146.815	139.801	32.7121	174.964	90.0465	74.1382	198.611	127.759	103.488	83.5882	148.508	108.301
1283	smc01354	Lactamase_B	2734.43	3073.63	2830.47	3261.02	2962.72	3144.28	3246.72	3521.12	2870.1	2952.51	4423.08	3842.01
1284	gatC	Glu+tRNAGln	1136.81	1445.66	1370.39	1599.5	1014.69	788.788	891.301	711.509	706.688	987.718	994.418	1074.42
1285	gatA	Amidase	1162.72	1261.52	1137.24	1247.19	1999.03	1555.6	1135.53	1690.59	1761.92	1960.81	1237.51	1273.07
1286	smc01351	DUF2084	44.9152	95.3008	43.7221	69.7143	123.297	110.168	59.541	13.7888	96.0879	19.1082	102.428	15.1708
1287	gatB	GatB_N	395.505	531.671	665.392	463.424	391.766	423.128	636.781	495.529	570.438	572.828	486.488	371.421
1288	smc01349	Acetyltransf_1	123.835	109.141	60.3721	119.714	170.746	70.0682	182.251	156.309	140.918	168.318	116.178	68.5608
1289	smc01348	NDUFA12	1014.56	1441.16	1830.42	1501.1	1043.33	896.248	1091.67	1320.75	1025.89	1286.2	1111.38	1212.12
1290	smc01347	DUF2155	447.275	446.541	545.302	380.994	616.137	469.778	705.281	753.119	625.028	803.138	645.928	675.021
1291	aat	Leu_Phe_trans	204.175	93.7708	47.3721	69.8543	76.2065	162.768	133.801	135.569	53.0379	113.008	108.238	20.4808
1292	accC	CPSase_L_D2	6863.57	7006.26	5371.36	5066.84	5762.69	4942.17	4554.53	4241.21	3962.07	4185.75	4672.36	4386.59
1293	accB	Biotin_lipoyl	7825.99	7434.67	4870.26	4171.23	8367.59	9584.24	7437.64	7056.34	9071.85	7723.16	6755.24	6036.61
1294	aroQ	DHquinase_II	5855.82	7490.45	6227.64	4710.64	6752.28	9369.91	4985.99	5642.28	6585.82	6668.18	6536.93	5365
1295	smc01342	DSBA	2540.73	2103.56	1580.14	1402.22	2648.15	2053.61	2144.22	2415.89	1816.05	2234.42	1323.48	1778.87
1296	smc01340	Aminotran_1_2	314.995	55.1708	69.2121	66.7943	66.9765	252.148	224.871	192.939	152.088	194.338	281.298	186.781
1297	smc01337	No pfam hits	165.575	232.421	174.982	407.804	245.657	158.548	127.801	224.769	194.608	189.208	188.668	206.291
1298	rne	RNase_E_G	565.415	714.781	962.372	1019.77	625.536	483.958	606.891	560.239	619.378	647.758	659.908	633.241
1299	amiC	Amidase_3	183.045	90.8508	192.262	185.154	223.317	183.008	231.241	274.749	218.438	194.658	369.108	154.221
1300	mrcA1	Transgly	281.875	198.761	64.9521	239.434	161.756	211.058	232.421	242.089	223.898	219.958	284.198	255.571
1301	prfB	RF+1	267.805	263.891	237.892	374.414	489.536	330.368	406.631	380.919	507.058	479.318	392.228	370.821
1302	smc01332	No pfam hits	244.215	275.551	262.362	290.784	289.387	199.478	245.831	202.489	235.918	245.328	257.938	217.331
1303	ppnK	NAD_kinase	239.785	221.311	9.5021	185.954	213.766	265.708	221.471	181.359	164.668	200.578	333.748	299.811
1304	smc04435	No pfam hits	223.495	306.591	139.602	243.274	376.976	303.928	288.491	281.299	364.958	297.898	457.948	313.811
1305	smc01330	LysR_substrate	153.345	145.391	97.2321	146.414	159.896	219.188	104.081	78.7788	128.058	165.378	229.158	113.061
1306	azoR	Flavodoxin_2	87.9152	77.8008	111.642	210.774	124.457	107.058	66.861	73.0188	8.0179	109.218	104.748	34.8208
1307	smc01328	No pfam hits	205.355	201.871	124.922	111.334	252.637	318.088	223.531	243.099	218.118	295.778	260.878	237.961
1308	smc01327	SpoU_methylase	605.725	692.221	400.222	582.474	556.786	632.488	513.531	524.539	598.748	621.788	494.218	465.651
1309	smc01325	No pfam hits	193.075	74.5108	106.162	75.5143	103.746	234.838	196.771	85.3488	221.248	52.0482	102.978	13.8508
1310	smc01324	Epimerase	351.355	333.691	358.402	536.414	450.867	307.388	409.971	374.039	544.608	523.808	653.998	694.381
1311	secE	SecE	523.335	684.111	759.272	866.634	786.187	549.728	693.641	652.329	882.538	978.038	657.198	675.421
1312	nusG	NusG	2402.93	2834.68	2625.43	1771.28	2721.45	2802.64	2301.67	2563.33	3483.53	2839.72	2377.31	2426.5
1313	rplK	Ribosomal_L11_N	1893.49	2004.15	2589.08	2196.6	2164.95	2550.6	2314.02	2468.34	3030.71	2909.61	2342.38	2479.79
1314	rplA	Ribosomal_L1	475.165	645.641	133.272	640.834	975.607	519.908	1048.32	941.609	1566.58	940.618	613.138	850.581
1315	rplJ	Ribosomal_L10	9371.66	10465.4	7249.03	15469.4	8838.66	6918.56	8075.48	6195.88	10284	6821.01	5887.75	7801.24
1316	rplL	Ribosomal_L12	1676.95	1090.25	1503.84	1944.72	1378.76	1155.52	1538.54	930.869	1199.98	1250.04	1147.07	1180.86
1317	rpoB	RNA_pol_Rpb2_6	611.125	476.221	357.932	474.844	1975.22	1444.62	2172.38	1697.02	2693.81	1980.82	1263.88	1593.08
1318	rpoC	RNA_pol_Rpb1_1	432.925	336.791	282.082	394.124	1124.05	467.618	926.461	948.979	1561.84	1181.13	728.258	718.301
1319	smc01315	No pfam hits	241.205	115.321	143.532	175.744	233.287	156.388	184.011	113.299	153.468	151.578	174.418	123.201
1320	rpsL	Ribosomal_S12	23343.3	21511.8	22522.7	20495.2	18478.9	22426.3	13895.7	15320.3	17096.8	17880.2	19482.5	18403.2
1321	rpsG	Ribosomal_S7	12737.6	15098.4	13731.5	16758.9	8407.28	10169.7	12273.5	9456.04	13338.1	8993.09	10571.3	9321.97
1322	fusA1	GTP_EFTU	7219.7	5766.35	5528.14	6835.18	10983.2	10407.7	10877.9	8989.55	12120	10746.3	9316.86	10954.9
1323	rpsJ	Ribosomal_S10	6644.53	6805.66	5772.88	7350.64	7972.29	6720.46	7509.52	5591.2	8672.3	6845.52	7324.3	6093.64
1324	rplC	Ribosomal_L3	2925.11	2653.15	1988.33	2790.55	6187.35	4018.25	7238.87	5411.27	7104.22	5816.29	5276.37	4871.51
1325	rplD	Ribosomal_L4	1617.74	1313.76	1609.05	1517.58	3628.64	3416.03	4003.63	3222.43	4005.28	3199.06	2932.78	3433.89
1326	rplW	Ribosomal_L23	1704.84	1308.34	1292.73	1497.45	3255.97	2499.15	3279.44	2620.54	3599.34	3038.08	2645.03	3100.79
1327	rplB	Ribosomal_L2_C	1437.98	1079.35	1271.94	1532.31	3617.48	3286.63	4281.23	2713.45	5218.57	2973.16	3132.61	3648.54
1328	rpsS	Ribosomal_S19	3532.24	3601.25	3063.31	3362.2	7002.48	5644.37	6383.41	5352.04	7854.09	6321.48	5751.38	6126
1329	rplV	Ribosomal_L22	3404.82	3004.31	2467.74	2804.41	4155.58	4037.84	4378.43	3137.9	5010.88	4030.53	3975.32	4505
1330	rpsC	Ribosomal_S3_C	6848.87	5877.64	6450.32	5423.29	5061.98	5706.18	6126.33	4884.09	5779.53	6073.77	5533.39	5873.44
1331	rplP	Ribosomal_L16	23118.7	24252.8	20838.6	20306	15376.2	20356	18259	19428.2	18724.7	19479.9	21634.5	17804.6
1332	rpmC	Ribosomal_L29	15944.2	15256	14987.1	13216	16395.9	19228.1	12604.8	13017.1	14922.9	15471.5	16240	15341.9
1333	rpsQ	Ribosomal_S17	6896.63	5848.6	5623.37	6074.21	5701.53	6673.32	6066.47	4920.9	7057.34	5385.82	6439.07	6300.96
1334	rplN	Ribosomal_L14	6955.33	6096.45	6833.63	7707.37	9503.5	11438.8	7580.33	9223.46	8795.16	10445.1	9811.51	9236.33
1335	rplX	KOW	28730.2	27425.7	27572	25607.2	48303	44022.7	38072.4	38095.4	54561	48300.5	42132.9	45699.1
1336	rplE	Ribosomal_L5_C	11304.2	7907.57	9403.77	8984.11	13304.9	11814.3	16405.4	11311.3	20267.8	14492.1	13697	10439.6
1337	rpsN	Ribosomal_S14	4610.2	3740.94	2712.59	4017.09	5826.05	4941.65	6248.08	5092.19	6801.71	6272.2	5198.94	4657.79
1338	rpsH	Ribosomal_S8	3412.73	3216.63	2071.58	2816.52	5176.9	3784.07	5445.52	4031.79	6866.38	4434.28	4131.34	3879.18
1339	rplF	Ribosomal_L6	1886.43	1882.01	2013.3	2107.79	4562.26	3329.74	4464.34	3916.64	5592.05	4650.77	3569.22	4322.4
1340	rplR	Ribosomal_L18p	1852.79	1386.97	1272.42	1425.01	5030.57	5788.74	5590.39	4943.99	7387.78	6826.71	4337.82	4498.01
1341	rpsE	Ribosomal_S5_C	1349.3	2556.2	1345.04	2519.38	2460.08	2395.36	3426.38	2852.4	3540.67	3431.66	2560.62	2795.66
1342	rpmD	Ribosomal_L30	4994.37	4720.54	4917.48	5029.07	6287.7	5464.45	6947.71	6698.24	7929.99	7670.61	5346.69	6190.33
1343	rplO	Ribosomal_L15	1333.77	1398.41	1460.75	1447.08	1807.24	1177.26	2136.6	1773.63	2166.63	2162.88	1476.66	1810.81
1344	secY	SecY	487.315	433.661	576.532	474.474	703.447	472.648	737.231	678.709	761.548	796.718	617.698	529.911
1345	adk	ADK	1375.59	1411.46	1294.94	1110.9	2511.08	1741.36	2186.76	1906.12	2498.32	2695.78	1263.76	1747.85
1346	rpsM	Ribosomal_S13	4014.04	4975.21	4659.2	4961.07	8802.53	7442.97	7723.58	7450.3	7901.77	7385.86	5010.86	5629.38
1347	rpsK	Ribosomal_S11	27163.9	26799.1	17408.7	16054.4	43289.9	47215.4	34380.9	35693.3	38587	40632.3	41487.6	43617.2
1348	rpoA	RNA_pol_A_bac	34384.1	35807.9	37964	35446.7	18890.2	24721	19491	14426.3	18741.6	16030.9	26824.7	22069
1349	rplQ	Ribosomal_L17	15411.5	20656.3	21411.3	17985.7	10098	12613.9	8019.73	8447.89	8908.66	9831.87	12055.7	10203.5
1350	smc01282	Ferric_reduct	121.735	95.6508	64.6121	68.8843	137.927	105.798	85.101	66.0388	93.1579	62.3482	119.798	69.5708
1351	smc01281	Oxidored_molyb	247.385	109.691	128.622	162.904	338.157	225.128	192.721	369.629	330.588	346.898	398.258	378.411
1352	degP3	Trypsin	475.725	490.891	504.622	462.714	759.367	510.828	688.421	616.509	822.418	800.368	624.848	763.611
1353	smc01279	AAA	279.935	229.381	183.082	120.124	158.616	282.368	262.841	103.329	269.248	210.678	206.488	116.861
1354	sugE	Multi_Drug_Res	84.1652	158.981	112.792	151.354	33.5765	128.328	104.961	7.5312	136.988	113.488	150.708	20.8108
1355	smc01277	ATP12	106.655	95.9308	267.432	83.0943	130.106	116.968	136.471	164.099	144.498	150.118	92.1882	101.951
1356	gph2	Hydrolase	189.055	97.6008	139.132	157.414	206.496	252.328	203.211	178.079	239.888	221.798	159.458	101.901
1357	rluC	PseudoU_synth_2	329.035	543.601	229.402	349.874	465.917	294.168	560.651	434.489	661.018	559.338	448.398	281.041
1358	crcB	CRCB	355.195	347.721	175.232	295.844	728.647	351.258	743.831	737.539	791.098	665.708	613.898	822.361
1359	smc01273	Esterase	984.785	847.761	611.472	904.974	1417.84	1281.64	1449.33	1425.14	1165.27	1526.74	1230.61	1428.72
1360	smc01272	DUF1345	365.715	316.901	442.252	341.014	412.367	259.168	410.671	355.549	469.628	432.258	513.718	354.101
1361	smc01271	DUF188	220.465	90.7808	113.792	179.184	267.137	195.698	302.641	324.789	369.488	393.128	219.648	134.961
1362	smc01269	HTH_3	1522.38	1295.65	1343.84	1699.17	2123.03	1833.59	2847.07	2915.84	2101.39	2367.36	2156.21	2638.44
1363	lipB	BPL_LipA_LipB	79.4252	47.3808	90.3121	37.8743	123.067	202.758	90.561	75.5188	98.8979	156.858	70.5482	98.5908
1364	smc01267	AAA_PrkA	2741.84	2757.84	5018.13	4798.44	3414.28	2626.77	5449.93	4729.34	3062.81	2582.9	9568.6	8973.28
1365	smc01266	DUF444	1028.97	1089.05	2046.25	2104.14	1051.74	828.528	1270.07	1362.47	887.938	793.058	3353.04	2874.18
1366	smc01265	SpoVR	301.355	261.341	585.682	487.364	402.877	274.478	455.201	606.909	355.628	410.648	894.768	830.371
1367	smc01264	No pfam hits	212.425	244.351	292.102	287.664	263.256	308.348	261.031	285.429	326.498	265.448	503.328	368.651
1368	smc01263	No pfam hits	935.435	1229.5	842.732	1176.78	1042.34	625.438	725.761	871.309	826.758	990.028	903.948	988.851
1369	def2	Pep_deformylase	381.075	137.501	96.0421	212.424	229.427	291.418	223.061	215.879	203.338	261.718	220.388	204.761
1370	smc01261	MgtE_N	66.6252	90.4408	46.2479	55.3943	61.8965	123.368	83.651	17.5888	99.1479	65.4882	48.3282	6.5892
1371	smc01260	MerR+DNA+bind	689.055	1227.06	1370.9	1267.11	591.476	571.788	628.821	615.969	615.828	679.128	839.938	825.911
1372	smc01259	No pfam hits	363.745	388.591	313.392	274.494	250.066	218.778	280.331	153.039	186.838	284.008	296.288	216.371
1373	smc01258	DUF1624	338.755	291.861	241.732	344.554	326.086	274.078	207.221	250.619	282.908	317.428	321.528	189.451
1374	smc01257	DUF599	135.095	92.7408	87.4021	76.8243	63.5865	108.498	99.491	126.479	104.718	155.898	57.2682	37.7308
1375	sda	SDH_alpha	256.725	214.901	205.372	154.794	346.137	216.628	301.931	322.889	337.048	399.348	313.718	275.081
1376	smc00995	DUF1489	151.395	53.3108	15.2021	95.6943	105.197	189.748	228.081	83.5888	94.1679	98.9082	102.208	77.4008
1377	smc01068	No pfam hits	262.275	184.811	373.202	328.174	263.496	202.648	274.631	390.479	236.508	318.118	482.598	524.511
1378	smc00996	Peptidase_S11	480.455	807.141	934.652	1061.43	346.826	441.648	437.091	548.449	454.358	520.008	680.508	887.801
1379	smc00997	No pfam hits	139.005	96.1908	120.762	124.584	49.8065	161.128	124.641	86.9788	149.298	104.558	135.188	85.1308
1380	smc00998	DUF920	94.7752	43.1708	89.2121	58.8243	88.9165	128.878	78.421	95.9688	46.8379	14.5282	119.918	58.0808
1381	smc00999	PilZ	89.7652	63.4808	157.992	147.454	165.366	78.5382	128.731	40.4688	37.8179	90.2082	192.528	109.091
1382	smc01000	PAS_5	143.165	30.3692	84.4921	101.774	16.0865	110.168	121.661	6.8412	12.5979	96.8482	35.4882	69.7708
1383	smc01001	Rhomboid	222.775	119.521	182.852	138.864	273.986	219.598	291.191	207.099	257.828	190.478	215.928	287.291
1384	smc01002	CBS	628.065	549.491	892.392	1258.84	681.907	439.248	1177.09	922.879	805.278	649.428	1188.2	1106.89
1385	smc01003	Patatin	801.585	782.461	1417.24	1548.9	864.786	599.898	1205.21	1163.8	1159.62	996.478	1651.36	1743.73
1386	hisI	PRA+CH	613.405	888.081	1117.46	1180.01	788.857	472.988	546.211	677.349	780.258	786.208	909.458	796.261
1387	folE	GTP_cyclohydroI	3050.01	2799.57	3218.4	2745.51	1966.91	1892.97	2269.49	1719.52	1601.5	1475.47	3681.73	2518.58
1388	smc01006	No pfam hits	133.825	126.521	224.822	170.704	382.847	238.328	230.081	360.429	261.438	373.188	327.138	240.011
1389	smc01007	DUF37	129.975	265.021	112.252	136.534	98.1565	112.748	84.761	125.719	109.278	104.078	164.028	109.501
1390	smc01008	No pfam hits	100.075	42.6508	80.3021	56.3043	74.7965	112.288	93.751	20.0088	98.4179	69.2582	79.8782	7.9792
1391	smc01009	DUF1697	73.5652	21.4208	46.6121	69.8843	8.0165	78.1782	64.011	34.2012	17.3379	28.0982	11.1882	0.2108
1392	thrS	tRNA+synt_2b	281.765	248.831	224.652	302.854	329.256	183.668	356.701	184.299	374.478	358.098	288.338	295.091
1393	smc01011	No pfam hits	214.265	221.641	225.472	201.944	262.917	79.6282	176.771	71.3388	191.538	230.148	284.918	172.651
1394	smc01012	Nitroreductase	275.865	271.661	220.552	229.984	261.897	263.038	246.341	284.469	332.498	321.388	257.248	178.731
1395	smc01013	Flavin_Reduct	178.745	29.8408	121.022	78.2543	90.9665	74.1682	82.841	93.0488	98.2979	114.978	50.3682	68.3408
1396	smc01014	No pfam hits	94.5652	83.5808	83.7821	104.154	83.0765	40.1582	139.281	81.6488	79.1979	119.458	137.728	2.2392
1397	smc01015	DUF2336	3.3752	93.7608	25.1421	179.214	82.9665	73.1182	100.001	98.9788	90.1079	56.4082	92.4982	112.921
1398	smc01016	No pfam hits	193.915	211.991	175.982	292.554	159.266	136.018	256.731	197.819	198.878	98.5782	212.748	223.801
1399	smc01017	Acetyltransf_1	269.245	356.181	249.182	352.194	469.597	469.838	335.941	119.959	475.278	443.438	290.898	56.1508
1400	parE	DNA_gyraseB	937.635	861.631	700.202	805.444	791.086	709.388	862.481	613.999	788.528	701.998	509.168	578.551
1401	smc01019	No pfam hits	159.575	166.141	4.2821	91.9743	79.7065	84.7982	104.591	83.1488	127.918	83.3782	58.2982	52.3008
1402	smc01020	FAD_binding_4	301.595	68.7008	72.2921	105.314	200.756	132.978	143.451	78.4188	98.9179	46.8882	92.5182	88.9108
1403	smc01021	YceI	283.385	157.061	106.762	210.294	288.637	164.158	534.821	283.199	235.438	207.268	337.208	308.241
1404	smc01022	Ni_hydr_CYTB	317.105	354.851	405.262	412.174	341.806	234.368	400.891	294.649	318.828	212.178	446.928	277.151
1405	tpiA	TIM	339.915	450.681	659.812	547.724	623.207	615.958	839.541	833.339	757.478	632.928	585.158	662.751
1406	smc01024	SecG	308.745	308.481	443.532	384.784	429.466	271.798	621.741	391.139	610.068	486.798	437.258	586.641
1407	pyrG	CTP_synth_N	749.255	556.341	475.002	643.734	661.107	394.828	478.481	656.929	626.588	706.608	543.588	579.221
1408	smc01026	No pfam hits	133.005	134.481	209.812	84.2543	117.417	56.3882	219.661	155.269	122.358	134.858	163.458	104.381
1409	kdsA	DAHP_synth_1	1923.17	821.131	485.442	755.164	1776.15	1414.8	1683.45	1802.59	2010.78	1843.42	1556.88	1866.6
1410	eno	Enolase_C	932.735	557.061	497.632	480.174	1452.87	871.118	1774.18	2138.84	1742.55	2220.8	1208.17	1147.39
1411	smc01029	DivIC	395.265	418.991	902.572	798.664	380.917	280.718	418.371	499.449	386.028	405.608	488.978	651.711
1412	pdhAa	E1_dh	41101.7	35180.1	11556.6	11515.2	31437.3	30352.9	17635.1	13118	32317.2	31825.2	11608.1	10761.5
1413	pdhAb	Transket_pyr	3850.24	3858.55	1429.61	1873.58	6607.5	3628.07	2871.39	2035.14	7843.21	7267.83	1693.86	1671.07
1414	pdhC	2+oxoacid_dh	2612.91	2656.2	662.982	877.444	5347.15	4193.37	2161.11	2535.88	6034.22	7213.04	1663.54	1702.01
1415	smc01033	Lipase_GDSL	900.035	960.981	518.842	431.494	1947.29	1181.11	833.091	625.669	2544.67	2211.02	565.478	527.231
1416	smc01034	Acetyltransf_1	1075.93	897.811	256.802	427.004	1235.58	1188.59	659.201	576.459	1604.62	1553.65	460.318	428.201
1417	lpdA1	Pyr_redox_2	4013.16	4057.46	1375.34	1427.14	4731.04	3715.56	2539.16	2426.63	5300.62	5966.23	1874.38	1597.68
1418	smc01036	Transgly_assoc	3722.51	3131.49	622.542	905.984	7205.89	7617.87	4024.63	3156.81	8260.86	6677.25	2659.53	2505.44
1419	lipA	No pfam hits	3807.12	3733.02	1741.32	1962.97	3757.65	3721.06	2302.28	1672.99	4027.43	3465.7	2161.52	2178.91
1420	smc04865	No pfam hits	742.945	1222.45	670.142	629.374	672.716	537.288	401.211	379.639	612.668	607.608	575.948	602.791
1421	smc01038	Polyketide_cyc	28.8352	0.8992	78.2321	38.7343	32.5465	70.0982	41.221	4.9988	62.2579	73.6782	71.7082	83.8808
1422	smc01039	CinA	178.375	74.6308	152.972	50.2543	46.7265	49.5682	126.351	67.7588	74.8479	32.9482	28.2982	108.871
1423	ispDF	YgbB	138.115	210.941	155.222	280.234	76.9265	91.7982	100.201	173.099	143.208	137.028	191.578	180.411
1424	dusB	Dus	142.075	52.4108	82.5521	66.5543	109.057	125.258	126.761	90.1788	47.2779	115.178	92.3982	83.6808
1425	ntrB	HATPase_c	127.885	98.8708	141.542	177.444	239.986	168.768	207.281	132.499	136.698	192.378	148.818	252.371
1426	ntrC	Sigma54_activat	204.465	87.9208	180.492	179.904	241.526	192.068	199.331	267.849	181.988	200.938	235.758	317.551
1427	ntrY	HATPase_c	235.255	165.441	125.202	274.554	277.796	202.278	258.601	251.939	259.058	294.128	300.968	314.921
1428	ntrX	Sigma54_activat	302.655	298.051	411.752	443.344	379.137	214.058	331.091	340.749	305.108	370.678	330.458	329.501
1429	trkA	TrkA_N	263.435	124.861	165.252	94.2843	285.306	254.428	223.661	142.209	280.918	222.008	205.158	198.381
1430	smc01047	Aminotran_4	256.495	267.341	307.622	283.884	462.256	139.228	320.131	223.819	321.558	359.708	214.878	375.071
1431	hfq	LSM	1244.74	1216.95	1330.53	896.094	1630.32	1381.49	1542.35	1358.78	2184.1	1999.97	1462.58	1322.47
1432	hflX	MMR_HSR1	344.665	136.051	229.312	255.814	377.716	250.048	302.771	325.699	385.108	313.988	176.718	208.701
1433	smc01051	MazG	367.995	531.551	360.222	362.154	423.976	215.718	436.281	291.199	335.388	381.008	315.808	277.151
1434	smc01052	No pfam hits	2868.7	3305.6	3373.27	3266.27	2194.26	2351.95	2039.5	1938.07	2086.68	2251.4	2038.41	1971.74
1435	cysG	TP_methylase	406.385	199.071	394.972	396.124	392.836	368.588	576.111	463.389	470.078	473.698	674.488	850.751
1436	smc01054	No pfam hits	2702.82	3460.67	3740.53	4145.59	2681.85	3142.56	3411	3262.46	3032.62	3361.81	4597.73	4376.95
1437	cysI	NIR_SIR	8424.96	6847.22	8222.48	7920.78	6641.37	5879.09	8352.11	6774.88	7687.64	6740.55	11488.2	10984.4
1438	smc02123	DUF934	5102.37	5393.25	5457.32	5897.58	4494.86	3943.62	6549.43	5075.77	5249.41	4702.2	7454.54	7178.92
1439	fpr	No pfam hits	5863.27	4708.43	3876.11	4060.08	3953.23	3185.21	4547.28	2776.29	3394.37	2728.1	5017.62	4456.46
1440	relE	Plasmid_stabil	239.785	164.861	191.032	188.124	164.636	190.478	137.501	91.3588	265.998	182.468	178.998	86.3408
1441	aapP	ABC_tran	137.265	143.751	119.762	202.274	292.716	136.248	290.631	285.909	256.668	303.958	226.088	174.111
1442	aapM	BPD_transp_1	637.995	542.251	551.842	532.684	1013.32	842.528	1925.48	1627.71	1294.7	1174.81	1047.43	1005.4
1443	aapQ	BPD_transp_1	2121.83	1878.25	2001.94	2022.36	1954.87	2405.67	3590.03	2645.74	2199.47	1701.11	2690.38	2483.24
1444	aapJ	SBP_bac_3	7009.35	6146.14	4863.12	3789.42	6161.53	6289.12	10511.5	6523.49	6347.87	5461	5926.56	7099.25
1445	metC	Cys_Met_Meta_PP	350.045	520.261	276.582	539.524	585.657	331.248	602.411	511.979	520.838	782.298	539.748	1090.23
1446	smc02116	DAO	296.035	148.251	198.702	141.654	133.776	185.128	99.051	114.709	150.558	232.408	219.548	139.831
1447	smc02115	DUF2327	1143.75	1922.8	1776.27	1410.53	1039.52	1056.77	1050.36	968.949	1040.32	1334.66	1031.3	805.531
1448	smc02114	Abhydrolase_1	543.695	300.091	300.972	265.314	633.466	374.598	527.501	530.289	684.168	674.098	535.398	646.091
1449	cysE	SATase_N	1830.09	2431.61	3009.22	2687.82	1342.43	807.318	1594.96	1421.53	1222.59	1410.44	2055.71	1734.51
1450	smc02112	No pfam hits	295.265	227.211	192.812	188.764	285.296	152.028	215.581	223.819	206.338	307.568	306.858	176.751
1451	smc02111	Phasin_2	390.845	463.471	855.182	1286.61	717.947	372.528	662.241	870.039	857.328	1096.68	932.328	1079.13
1452	clpS1	ClpS	5834.12	5572.68	6481.07	6886.58	4970.58	5085.86	4153.7	4151.47	5472.86	6563.94	6272.56	6659.5
1453	clpA	AAA_2	368.105	316.181	336.552	151.564	531.226	245.318	460.651	352.009	509.838	356.988	450.708	425.321
1454	smc02108	No pfam hits	442.655	250.321	286.522	211.384	764.857	535.018	745.121	756.649	1358.23	973.388	830.198	559.771
1455	smc02107	AzlD	83.1852	60.0508	128.532	16.0443	97.6565	75.8382	107.851	37.6012	90.3479	112.508	43.4782	21.9092
1456	smc02106	HIT	1078.1	1150.79	974.932	926.264	1183.6	873.838	1074.24	1182.66	1053.6	1145.66	1383.06	1211.47
1457	smc02105	DUF482	613.955	602.991	259.372	372.194	1001.44	768.488	666.411	752.859	758.328	814.948	818.488	720.721
1458	smc02104	GDPD	2083.89	2983.04	2736.28	1676.25	4486.45	2987.28	2994.41	2428.48	3785.25	3077.62	2485.27	3499.69
1459	smc02103	Ribonuc_L+PSP	572.755	717.871	331.372	390.534	1081.93	871.118	1516.93	1191.96	1445.8	1341.17	801.768	850.861
1460	smc02102	DUF1849	819.385	1434.05	1320.72	1322.12	872.536	558.698	642.191	870.399	763.528	799.038	1279.87	1158.52
1461	rpsB	Ribosomal_S2	1893.46	2063	2581.02	2199.37	1762.33	2307.36	2366.04	2128.46	2354.44	2116.41	2343.43	1797.58
1462	tsf	EF_TS	406.585	308.651	519.602	558.914	403.157	274.988	336.661	447.169	435.128	499.798	428.918	477.001
1463	pyrH	AA_kinase	1194.69	1166.06	488.342	997.424	1044.56	1051.27	986.751	967.229	1261.59	1307.42	1041.38	816.631
1464	rrf	RRF	1977.96	2026.28	1867.2	2359.1	1716.92	1266.23	1996.46	1844.24	1731.46	1915.25	1679.92	1573.83
1465	uppS	Prenyltransf	1197.08	1050.33	827.492	962.664	1579.03	859.058	2154.81	1933.36	2226.71	1613.52	1018.54	1684.7
1466	cdsA	CTP_transf_1	179.175	114.071	140.012	3.8957	138.396	75.9982	300.961	212.989	205.598	172.648	134.358	204.371
1467	smc02095	Peptidase_M50	469.545	362.871	170.592	319.824	516.496	343.738	440.061	482.369	528.818	586.798	577.628	399.161
1468	omp	Bac_surface_Ag	4158.93	4094.98	3436.65	4158.85	5049.06	4795.15	4382.58	4764.41	5187.31	6691.1	3670.15	3826.18
1469	lpxD	LpxD	373.645	571.291	303.902	350.104	526.336	348.068	515.031	554.969	581.948	691.038	374.318	608.281
1470	fabZ	FabA	1081.88	1692.11	735.402	1238.75	1272.36	804.698	1275.45	1352.82	1738.36	1697.77	880.798	963.251
1471	lpxA	Hexapep	2851.86	3594.71	2379.37	3366.03	3555.96	2455.38	2549.88	2908.48	3729.43	3574.83	2172.84	1920.28
1472	smc02090	DUF1009	97.7552	201.591	117.432	25.6943	159.957	132.248	122.311	45.7788	124.358	194.428	83.9382	60.8608
1473	lpxB	LpxB	63.4152	84.1008	60.2421	68.7643	65.4965	36.1682	150.551	74.5888	106.768	143.888	75.2882	7.7508
1474	smc02088	GIY+YIG	136.095	136.791	190.382	186.924	259.076	178.598	187.761	144.579	218.818	158.928	267.958	188.991
1475	gltA	Citrate_synt	42594.5	48011	53481.1	49732.9	44366.6	53759.3	50847.7	43280.7	44138.9	42447.8	63668.9	60018.3
1476	smc02086	Competence	80.4952	104.401	62.1721	65.2643	45.8565	37.7882	147.181	80.6488	76.4679	88.9982	112.448	43.4108
1477	exbB	MotA_ExbB	96.2152	283.701	88.4621	192.824	140.106	108.108	215.581	177.019	143.488	46.2482	144.478	310.131
1478	exbD	ExbD	59.1352	42.6508	49.1121	36.9143	29.9665	98.9482	72.621	97.2288	95.8279	51.8782	25.4582	45.3708
1479	smc02083	PCMT	894.905	828.231	479.262	825.764	1252.7	928.008	1298.8	1090.91	1680.88	1416.21	842.528	875.031
1480	tolC	OEP	708.935	1199.71	1289.51	753.884	710.236	586.468	760.421	797.359	693.448	839.818	876.988	836.791
1481	smc02081	DUF2497	1205.01	1705.55	1827.64	2270.93	1213.39	961.718	1548.34	1707.44	1420.99	1666.94	1267.59	1530.07
1482	valS	tRNA+synt_1	397.305	292.211	284.842	486.364	588.597	321.768	601.991	537.509	610.348	545.728	316.058	381.261
1483	fadL	Toluene_X	562.575	231.621	312.552	191.454	340.707	627.108	391.411	407.339	414.948	371.108	367.878	260.291
1484	exoR	Sel1	573.755	570.451	581.342	338.684	376.976	425.738	555.271	597.719	606.428	513.218	567.538	563.091
1485	xthA2	Exo_endo_phos	430.445	320.751	160.792	382.834	237.377	267.958	309.481	331.359	246.268	311.018	269.968	310.361
1486	cls	PLDc	278.665	143.791	224.822	334.744	356.546	254.878	252.041	189.979	279.008	345.998	381.548	318.551
1487	smc02075	Fe+S_biosyn	1546.48	1852.81	2116.91	2997.21	1238.7	897.218	1621.6	1280.17	1286.3	1391.95	1754.45	1812.62
1488	smc02074	HD	132.145	108.111	118.082	263.114	153.577	120.468	85.491	112.769	122.798	179.838	219.418	158.541
1489	argS	DALR_1	481.735	524.111	400.092	743.924	760.417	498.118	579.231	549.689	741.268	631.188	522.068	379.391
1490	smc02072	SPOR	197.635	84.6608	148.262	106.604	59.4465	171.798	240.331	51.7988	108.768	165.798	210.188	101.411
1491	smc02071	Glyco_hydro_3	364.915	221.641	224.352	436.784	247.697	216.338	244.911	250.199	342.978	377.238	255.308	312.301
1492	smc02070	ScpA_ScpB	123.805	160.971	92.1521	167.524	77.6665	120.798	206.651	155.659	104.718	139.548	132.948	156.591
1493	smc02069	DUF387	94.0952	165.431	134.592	126.874	193.577	253.988	281.411	200.089	237.508	218.188	259.168	206.651
1494	smc02068	ABC_tran	210.375	80.5308	185.692	237.824	144.167	179.518	143.741	144.599	150.558	270.648	99.1982	195.251
1495	tatE	MttA_Hcf106	1926.4	1636.7	1034.96	1383.82	2241.48	1760.47	1971.9	1874.68	2260.66	2428.77	1932.51	2001.64
1496	tatB	No pfam hits	316.395	356.171	181.342	259.514	259.076	192.358	397.451	126.099	334.438	250.268	218.918	205.401
1497	tatC	TatC	393.905	574.111	275.292	492.054	453.756	354.168	419.611	330.909	637.318	552.948	451.378	382.931
1498	serS	tRNA+synt_2b	258.155	256.861	213.522	154.534	218.506	278.538	349.021	202.709	340.368	287.908	219.308	169.871
1499	surE	SurE	307.125	414.821	193.222	247.864	393.716	241.838	389.671	324.389	482.918	384.498	306.338	134.531
1500	pcm	PCMT	389.275	433.061	356.162	301.114	484.816	237.878	438.211	437.669	485.588	645.958	363.078	330.801
1501	bioS	No pfam hits	132.685	91.8708	91.6721	47.4643	83.6965	102.698	65.111	11.6988	79.7779	118.868	62.9582	66.6408
1502	lppB	Peptidase_M23	193.075	260.921	244.372	249.614	296.927	201.598	300.731	297.979	282.648	254.968	363.218	240.131
1503	smc02059	DUF815	779.175	1513.83	1740.56	1019.13	1241.24	989.148	650.391	653.689	786.378	990.238	790.838	994.411
1504	smc02058	YajC	529.115	543.291	555.162	632.774	864.316	515.718	869.961	772.129	945.158	1188.74	809.558	885.561
1505	secD1	SecD_SecF	173.105	74.0408	111.832	116.154	114.966	115.978	161.441	86.0088	150.368	107.398	74.0782	142.151
1506	smc02056	DUF498	179.395	39.7908	57.3621	54.8243	123.177	107.268	119.731	71.1788	129.998	134.578	85.6682	46.6608
1507	crtB	SQS_PSY	197.855	170.151	82.4921	147.354	106.157	88.7682	146.061	73.2288	98.8979	145.548	205.608	93.0108
1508	smc02054	No pfam hits	152.655	70.9608	81.1421	73.2143	29.2865	166.758	33.911	67.8288	70.4879	38.9782	22.8382	71.4008
1509	gid	GIDA	469.675	497.661	392.482	402.644	609.347	451.058	480.131	573.789	556.688	675.388	519.888	471.671
1510	smc02052	DUF1127	4698.89	4399.61	2863.52	2740.5	3355.93	3823.93	1230.27	1292.48	3224.33	3792.19	2079.44	1781.17
1511	smc02051	DUF1127	56737.1	67633	40369.5	35527.1	37342.5	45266.8	16077.6	15728.8	30511.7	28288.3	23936.6	22271.8
1512	tig	Trigger_C	6581.54	5663.74	3806.42	4141.67	7706.77	5902.29	6265.99	7133.26	8418.91	7934.96	6647.1	5712.78
1513	gcvP	GDC+P	6603.59	5149.59	4850.51	6175.11	5729.17	5455.61	7831.72	6327.95	5517.26	5415.18	12693.4	9300.6
1514	gcvH	GCV_H	5956.54	5261.04	4685.87	6562.19	3673.27	4676.27	5403.08	4257.65	4171.42	3878.37	6476.45	8242.03
1515	gcvT	GCV_T	478.725	554.871	303.562	1091.07	1392.11	758.368	1802.99	1441.53	1654.21	1003.08	2026.75	2419.35
1516	smc01242	DUF461	252.285	153.381	257.972	158.754	219.636	211.888	227.871	254.039	101.308	219.078	161.668	214.601
1517	smc01241	No pfam hits	71.8352	27.9192	7.5621	56.8843	84.8565	9.0082	89.721	60.0588	39.3979	113.628	42.0282	121.431
1518	smc01239	No pfam hits	738.255	905.261	1119.8	1052.26	798.716	705.028	727.721	728.139	813.168	724.818	786.698	760.621
1519	gst5	GST_N	149.315	115.891	68.1221	267.094	190.687	160.098	192.831	158.229	149.998	241.728	212.878	178.631
1520	nrdJ	Ribonuc_red_2_N	5447.08	5164.95	5684.94	5740.45	8368.31	6674.52	10186.5	9601.26	10067.7	9728.06	7529.79	9035.66
1521	smc01236	DUF72	1437.68	2028.95	1882.96	2094.47	1691.99	1245.62	2635.26	2173.05	1921.51	1694.94	2080.59	1931.21
1522	uvrA	ABC_tran	558.015	485.611	393.492	382.154	645.056	426.408	514.791	551.859	672.888	572.828	462.248	648.981
1523	ssb	SSB	8000.74	9223.59	7841.05	9114.18	6446.19	4465.81	6754.52	6261.82	6377.61	6352.4	5299.28	5499.49
1524	smc01232	MarC	304.825	113.721	229.202	192.064	146.057	101.568	78.361	165.989	214.728	179.498	142.758	146.931
1525	gyrA	DNA_topoisoIV	375.145	570.781	231.252	417.204	508.236	294.388	710.011	487.669	623.518	539.518	405.178	455.841
1526	smc01230	SLT	134.075	72.7508	84.9021	82.4143	65.7065	179.518	57.141	104.319	129.678	111.098	82.6282	28.0108
1527	smc01229	Acetyltransf_1	127.775	103.491	80.8821	109.334	148.907	123.368	154.021	214.099	152.618	148.228	128.058	97.4708
1528	str	APH_6_hur	232.685	175.981	261.872	126.644	194.907	82.4782	184.961	194.099	121.868	203.948	262.018	12.2108
1529	nerA	Oxidored_FMN	6997.3	6447.45	3558.88	4474.24	5804.81	7681.47	4596.02	5500.74	5158.74	5237.66	5903.26	5122.96
1530	smc01226	HTH_5	550.965	1006.57	841.912	473.474	408.447	506.008	193.801	288.389	325.958	416.748	605.868	420.981
1531	lsrB	LysR_substrate	2141.13	2001.93	2193.4	2322.42	1543.68	1369.2	1242.71	1499.63	1403.02	1388.42	1653.16	2066.77
1532	trxB	Pyr_redox_2	568.835	716.671	485.362	628.174	908.127	761.948	799.751	681.539	1151.53	1087.6	784.078	686.051
1533	lrp3	AsnC_trans_reg	315.485	199.261	103.202	151.564	162.476	139.688	287.751	201.169	221.678	241.528	256.928	178.301
1534	lpsC	Glycos_transf_2	406.115	641.901	415.902	545.864	500.617	279.678	374.811	393.749	415.018	414.198	635.478	438.541
1535	lpsD	Glycos_transf_1	125.355	57.2508	100.102	145.514	205.136	52.2482	210.771	73.3388	224.378	150.678	90.0182	102.161
1536	lpsE	Glycos_transf_1	112.955	122.921	169.702	89.6643	174.986	165.728	162.041	193.989	239.508	204.348	95.5582	5.6708
1537	lpsB	Glycos_transf_1	205.075	154.021	96.6921	127.114	438.486	261.118	301.081	313.539	238.908	243.368	273.138	298.871
1538	greA	GreA_GreB	2576.08	2449.56	1947.2	3138.08	2080.04	2224.97	2598.87	2430.8	2427.1	2486.77	1635.26	2310.3
1539	smc01217	MFS_1	134.655	61.6308	157.302	74.2343	37.5965	80.1782	151.241	33.4188	81.2479	92.0182	84.2382	54.1508
1540	smc01216	No pfam hits	228.475	223.991	331.592	617.564	258.927	150.038	356.091	275.199	223.448	259.508	732.668	658.291
1541	carB	CPSase_L_D2	267.475	264.051	447.062	413.774	370.867	217.098	453.271	454.059	459.098	369.248	476.108	421.441
1542	smc01214	ADH_N	170.535	141.241	109.122	109.994	100.896	97.3182	277.871	94.6888	193.688	212.738	172.278	161.311
1543	smc01213	Zn_peptidase	280.825	132.871	255.522	323.524	318.187	312.638	299.951	261.119	290.238	404.078	443.078	204.481
1544	smc01212	MFS_1	188.855	166.911	237.262	69.1543	123.927	181.568	137.501	106.339	152.488	178.698	87.2082	214.041
1545	norM	MatE	38.0152	186.271	155.612	125.154	97.9365	52.1282	157.711	74.7888	115.238	53.6782	164.068	69.2208
1546	smc01210	DUF86	171.525	59.4208	60.6221	71.3243	44.2065	50.6082	85.711	41.4888	81.9879	41.9382	75.2882	1.2392
1547	coaD	CTP_transf_2	563.875	957.771	1078.16	1042.03	656.976	502.478	544.281	679.329	622.078	714.898	832.108	756.771
1548	ppiA	Pro_isomerase	2505.96	2939.92	3544.73	3596.03	2431.37	1816.05	2892.81	2841.31	2488.6	2494.36	2387.9	1772.09
1549	ppiB	Pro_isomerase	720.485	456.041	619.492	784.054	1022.93	676.128	1344.14	1099.07	1069.11	1269.34	945.438	994.151
1550	queA	Queuosine_synth	232.445	503.111	272.362	353.874	378.627	241.388	361.101	250.199	338.328	296.068	428.588	335.841
1551	tgt	TGT	288.095	100.791	104.202	134.604	157.776	122.198	158.601	161.519	162.488	240.598	124.108	80.9108
1552	smc01205	SBP_bac_3	210.145	131.151	254.512	238.314	245.647	157.328	95.821	134.099	209.188	303.638	179.638	193.931
1553	smc01204	SEC+C	206.635	37.2708	50.5521	64.8743	61.1365	147.738	152.201	131.699	168.298	134.688	104.378	51.2708
1554	smc01203	ICMT	992.805	951.431	652.782	666.094	620.687	632.618	616.001	693.479	694.878	771.878	722.228	618.421
1555	smc01202	No pfam hits	4750.44	5151.95	5707.56	5131.59	6026.13	7306.27	5825.47	7705.93	7155.82	7822.86	6522.96	7612.66
1556	smc01200	YkuD	2022.43	2668.69	2493.58	2812.58	2732.69	2515.42	2314.18	2632.13	2651.08	2782.59	2567.17	2411.98
1557	smc01698	adh_short	297.315	244.251	107.142	213.764	287.847	180.678	239.231	234.229	266.298	299.078	355.798	322.911
1558	smc02814	MFS_1	123.535	136.841	209.782	107.924	83.4665	162.468	198.831	122.969	195.778	92.2782	135.958	126.991
1559	smc01199	No pfam hits	20.3952	57.4408	33.9321	3.2043	67.1365	49.4882	7.441	60.9788	3.2221	70.2282	77.9682	28.3708
1560	smc01198	Trans_reg_C	213.745	72.1008	9.7321	39.9443	76.4165	80.1782	71.751	136.479	77.5379	106.438	55.1482	67.8408
1561	smc01197	GFA	227.225	428.891	706.872	533.404	425.107	346.258	318.221	474.469	373.008	438.118	567.428	402.521
1562	smc01196	No pfam hits	327.485	495.121	366.252	574.144	343.566	158.858	214.741	183.219	297.298	336.298	429.768	397.191
1563	smc01194	Lactamase_B	126.765	82.4908	162.962	18.5643	108.087	171.168	23.051	118.689	46.8179	25.9282	86.2382	91.4008
1564	smc01193	TatD_DNase	193.075	123.761	242.082	249.034	289.147	291.038	226.141	237.319	327.498	321.728	217.378	221.231
1565	metS	tRNA+synt_1g	2682.52	2529	1504.95	2342.79	3828.97	3437.23	2925.87	2918.62	3736.41	3414.31	3020.13	3679
1566	smc01191	No pfam hits	1000.21	1204.59	1272.98	1200.29	943.147	688.168	768.541	969.159	697.358	1027.21	922.198	837.981
1567	smc01190	No pfam hits	514.445	141.501	144.672	148.994	253.586	218.298	257.181	275.399	337.648	366.818	342.518	271.791
1568	tmk	Thymidylate_kin	172.425	76.1708	104.322	145.164	154.697	197.658	166.591	140.799	154.528	211.968	136.878	212.251
1569	dac	Peptidase_S11	132.345	155.951	154.552	173.974	142.396	88.9282	164.051	66.2788	95.2079	120.528	119.028	114.461
1570	rlpA	DPBB_1	202.185	211.631	310.002	268.934	230.756	156.768	213.691	275.399	128.788	234.728	332.088	367.411
1571	smc01186	No pfam hits	33.5252	82.1408	132.862	141.334	188.966	91.0982	111.511	225.479	187.768	225.018	263.968	206.541
1572	smc01185	DUF1254	61.5752	75.6308	110.222	103.714	125.216	165.888	66.171	154.589	135.258	160.838	82.4782	123.361
1573	smc01184	DUF1254	341.385	246.791	137.902	237.944	318.006	337.388	316.701	381.339	360.358	290.568	441.318	408.011
1574	lexA	Peptidase_S24	1864.48	2206.03	2198.98	2264.31	2217.39	1557.38	2065.4	1792.55	1758.38	2013.24	2416.81	2155.16
1575	smc01182	HemolysinCabind	129.495	93.0108	125.322	78.4243	95.2465	74.0382	215.471	108.389	58.7279	121.978	131.108	83.8208
1576	smc01181	No pfam hits	778.865	287.251	208.342	498.214	220.957	271.178	278.741	177.499	213.198	241.598	280.088	121.031
1577	smc01180	No pfam hits	19.9952	19.7908	53.1121	48.8143	117.726	22.5782	79.401	22.6788	126.228	97.0182	125.378	68.1308
1578	smc01179	Multi_Drug_Res	241.165	172.641	290.742	152.124	171.256	182.908	144.661	129.059	150.248	208.888	129.998	162.201
1579	smc01178	Multi_Drug_Res	182.275	73.5808	14.4579	181.384	134.047	59.1082	106.091	35.8612	99.1479	119.128	55.1482	39.0408
1580	smc01177	No pfam hits	1123.86	1413.65	1978.07	2109.39	934.586	1031.3	840.241	1317.25	1343.32	1328.17	1742.36	1317.42
1581	smc01176	SpoVT_AbrB	1407.09	1959.56	2510.24	2312.36	1105.5	823.878	1014.31	1195.39	1207.02	1247.62	1511.66	1287.24
1582	smc01175	adh_short	151.065	50.6108	121.862	53.7543	91.2265	90.8782	189.151	39.8488	45.6579	44.6182	57.4182	164.861
1583	cysK2	PALP	2519.25	2182.29	2792.89	2841.52	2998.06	2045.29	2902.06	2485.41	2369.41	2445.68	3965.28	3556.37
1584	alaS2	tRNA_SAD	1004.62	1229.19	792.962	1222.66	1371.69	834.158	1302.77	996.729	1100.5	1069.47	1366.42	1381.57
1585	sseA	Rhodanese	853.145	903.181	495.672	867.914	1194.06	857.988	960.031	912.699	1145.24	1007.08	1170.34	965.821
1586	smc01171	No pfam hits	741.525	686.951	637.532	863.514	965.607	477.548	926.101	661.379	674.518	690.928	600.398	677.941
1587	smc01170	DUF1203	131.665	76.8908	63.0821	27.8143	111.636	115.448	114.121	103.959	114.438	97.4182	44.8382	57.2308
1588	ald	AlaDh_PNT_N	256.335	176.751	281.682	495.274	187.837	168.768	175.251	128.039	363.398	240.188	525.678	479.431
1589	lrp2	AsnC_trans_reg	200.975	95.9308	125.762	72.8243	162.116	131.668	89.961	64.5188	63.4579	171.198	138.698	59.0208
1590	cpdB	5_nucleotid_C	571.985	385.131	391.162	379.104	673.637	271.928	629.851	437.639	531.418	564.658	616.248	566.091
1591	smc00935	HlyU	573.245	633.311	550.752	639.394	403.387	316.478	445.141	372.569	404.268	524.538	472.548	575.771
1592	ilvA	PALP	124.035	44.5308	62.1721	106.114	84.8565	134.358	109.461	115.349	180.408	115.348	141.148	2.4008
1593	trkH	TrkH	241.605	255.101	177.982	148.874	217.626	134.358	258.431	21.0588	221.118	249.468	213.718	107.051
1594	smc00938	No pfam hits	158.145	155.671	214.042	329.084	272.016	194.528	165.011	193.029	246.108	261.958	223.428	219.421
1595	smc00939	YCII	523.335	445.081	341.602	554.334	582.177	352.348	513.591	624.019	702.498	691.678	523.958	630.271
1596	smc00940	No pfam hits	195.925	298.821	143.832	455.384	231.366	151.108	103.401	280.249	160.918	160.838	407.218	355.981
1597	smc00941	No pfam hits	570.505	502.021	734.682	816.434	523.667	390.028	970.941	918.519	465.238	520.758	948.448	949.381
1598	smc00942	No pfam hits	1210.89	1466.87	2016.01	2248.36	1451.08	978.388	1942.41	1877.7	1291.08	1500.34	2458.11	2312.38
1599	wrbA1	Flavodoxin_1	2525.26	1359.3	2240.54	1850.87	3266.13	2505.69	4850.9	4954.42	4732.82	4756.79	2738.87	3347.45
1600	smc00944	MoCF_biosynth	273.595	163.271	148.282	138.904	319.216	203.908	354.951	192.469	286.348	226.638	299.938	148.871
1601	gpt	Pribosyltran	595.485	453.981	547.152	525.144	524.336	482.248	607.871	415.889	459.728	493.568	534.228	311.981
1602	smc00946	YjeF_N	232.325	223.801	186.612	76.1343	142.067	207.048	227.461	129.059	114.588	142.478	78.1782	104.001
1603	glnB	P+II	12201	13234.1	10103.6	11327.7	12644.1	12289.4	13994	14108.2	13303.7	11798.6	12954.5	13324.3
1604	glnA	Gln+synt_C	16176.8	15835.7	9941.05	13332.5	13540.6	15611.8	15714.6	15448.7	16370.2	13795.6	16594.8	12181.4
1605	smc00949	YccV+like	1654.4	1920.57	1786.74	1456.58	1461.98	1566.2	1333.96	1102.21	1880.54	2012.52	1274.52	1255.52
1606	smc00950	IalB	811.385	1109.46	898.152	927.024	981.326	1015.63	1182.46	1394.07	1337.57	1697.53	992.038	966.651
1607	smc00951	SBP_bac_5	621.355	497.961	655.762	645.434	658.137	418.418	435.171	560.849	507.448	530.558	678.318	618.981
1608	smc00952	DSBA	186.905	280.691	384.752	213.054	140.346	78.1782	275.841	219.489	256.178	238.518	270.078	261.681
1609	smc00953	HTH_AraC	7.5752	48.0508	78.7221	59.1743	9.0565	77.2982	30.111	51.6888	49.1079	120.528	27.3482	113.331
1610	atsA	Sulfatase	151.105	177.711	196.322	216.064	134.216	163.918	237.971	299.429	260.318	269.018	278.238	149.331
1611	smc00955	DUF900	149.685	104.161	9.5021	261.814	106.476	82.8682	87.881	79.5288	72.7779	130.848	153.598	119.241
1612	smc00959	No pfam hits	427.315	599.901	559.932	653.654	653.086	456.668	498.201	568.029	588.798	530.608	1064.31	760.581
1613	xthA1	Exo_endo_phos	238.665	246.631	457.642	458.094	400.857	323.508	440.501	494.559	416.408	368.148	861.148	760.371
1614	smc00958	No pfam hits	216.835	121.741	136.872	219.664	225.197	209.088	198.291	275.519	154.658	181.038	350.178	285.261
1615	mfd	CarD_TRCF	92.8552	102.111	52.7421	63.8243	83.8065	87.4882	137.341	144.269	105.558	55.1682	109.428	52.6208
1616	smc00227	DUF339	145.335	88.5608	121.192	117.274	149.037	115.938	140.441	236.269	86.7379	189.048	53.0682	121.311
1617	recG	DEAD	312.485	151.211	188.262	136.434	148.787	111.158	201.821	56.0488	50.7479	181.438	187.178	17.4608
1618	smc00229	DUF502	524.395	512.821	699.622	607.944	491.256	385.678	454.621	393.889	458.868	390.098	840.048	682.531
1619	smc00230	Acetyltransf_1	1341.07	1857	917.582	1895.56	1413.43	1036.24	1445.51	1309.16	1243.48	1286.05	1827.49	1873.66
1620	glmU	NTP_transferase	259.525	281.431	375.352	397.544	477.746	335.478	392.721	445.189	401.428	394.068	553.858	433.141
1621	smc00233	Na_Pi_cotrans	128.535	122.921	137.722	144.064	44.2065	95.4382	146.431	101.479	97.0779	60.3782	61.4482	67.4908
1622	ppiD	No pfam hits	271.635	311.071	396.672	455.334	505.016	305.958	455.981	464.919	437.758	513.158	455.478	368.001
1623	trpD	Glycos_transf_3	205.185	88.2708	90.5121	115.344	174.396	132.308	229.071	154.829	166.248	137.788	164.428	30.8108
1624	trpC	IGPS	142.535	160.971	166.132	166.934	247.697	141.508	154.891	172.679	224.258	269.168	185.128	101.951
1625	moaC	MoaC	166.545	305.471	241.732	268.474	275.226	289.748	256.091	260.149	282.768	256.658	187.628	84.3908
1626	moeA	MoeA_N	110.995	1.2108	251.022	92.5643	101.457	141.508	139.911	83.5888	132.848	129.558	133.488	73.0608
1627	smc00239	No pfam hits	180.025	49.9908	8.1821	7.5443	87.2965	108.998	117.281	58.5688	69.8879	66.2382	87.3182	9.9108
1628	smc00240	DUF21	373.295	615.251	310.952	534.564	363.637	356.848	464.461	415.889	477.268	406.968	614.208	294.981
1629	smc00241	FCD	225.455	194.381	171.882	106.424	197.327	272.868	159.611	159.409	129.388	249.138	77.7782	222.611
1630	smc00242	Bmp	4320.5	4856.46	4350.07	2781	5196.52	4100.38	5917.69	5570.39	4621.43	4435.6	3275.03	2355.77
1631	smc00244	BPD_transp_2	1120.75	1069.49	506.322	264.764	913.357	809.558	779.451	602.249	811.888	707.568	635.308	548.801
1632	smc00243	BPD_transp_2	110.155	100.391	65.1821	83.6443	178.177	98.7982	115.971	114.079	103.268	154.008	106.148	99.6308
1633	smc00245	ABC_tran	168.035	212.111	189.812	182.264	192.337	183.338	249.521	163.699	227.508	292.118	107.268	113.131
1634	qor	ADH_zinc_N	732.215	759.691	556.182	786.784	1236.13	905.918	1524.67	1469.84	1626.09	1427.01	878.388	998.841
1635	pcs	No pfam hits	305.905	205.671	173.562	382.764	605.736	292.808	504.221	490.309	590.378	618.028	535.418	371.301
1636	smc00316	FAD_binding_3	271.555	140.741	188.092	210.384	228.476	80.0682	271.741	171.449	261.718	214.458	317.978	357.071
1637	smc00317	Mem_trans	114.375	18.9392	124.322	33.2443	140.346	57.8282	61.601	66.1588	85.8579	73.6582	116.468	76.6408
1638	ccsA	DsbD	288.535	44.9308	112.072	66.0343	128.057	59.2382	118.031	21.6112	84.2079	42.7182	103.758	73.3908
1639	smc00249	No pfam hits	2176.37	2866.66	3035.25	3301.79	2647.79	1635.26	2091.51	2070.98	2179.58	2613.03	2437.88	2374.41
1640	smc00250	No pfam hits	274.045	199.591	275.632	333.664	224.067	297.598	155.361	205.049	234.128	317.538	240.118	199.161
1641	smc00251	No pfam hits	174.895	120.911	272.782	340.404	171.667	358.008	221.121	333.199	196.948	336.328	295.368	345.931
1642	smc00252	No pfam hits	253.105	299.851	1819.27	1596.63	270.147	158.728	391.491	440.919	280.038	312.828	829.518	1136.22
1643	smc00253	DUF1236	70.6652	75.0808	11.9121	34.4043	37.8665	154.588	133.711	45.2888	44.5379	88.0482	67.6982	87.6708
1644	smc00254	DUF1236	333.945	125.821	145.382	63.2043	93.5865	154.718	55.631	86.0288	118.268	61.5382	227.988	168.521
1645	smc04437	No pfam hits	7.1348	10.5908	80.4421	8.3943	4.1165	54.6382	5.111	57.7388	33.9621	10.7882	86.7782	14.9008
1646	smc00255	No pfam hits	91.7752	110.371	49.2721	66.8943	105.496	108.078	81.181	55.8088	104.038	144.718	121.588	126.611
1647	smc00256	HTH_AraC	149.685	9.8592	22.6121	41.1543	70.5165	65.4082	75.271	30.9488	48.2179	83.8082	2.8618	54.4408
1648	ropB2	Porin_2	221.165	337.931	200.432	483.434	275.397	222.718	361.891	414.759	330.988	350.888	300.538	307.961
1649	smc00258	No pfam hits	212.365	102.641	167.642	244.104	67.1465	183.938	268.161	285.729	238.858	242.638	179.938	229.251
1650	smc00259	No pfam hits	42.2352	31.5808	37.5021	120.124	150.116	137.408	90.281	71.6788	110.178	79.5582	155.888	101.041
1651	smc00260	adh_short	89.6052	108.581	96.8421	30.0443	33.2965	81.2982	222.441	73.2388	159.438	68.2282	92.5582	96.3308
1652	smc00261	AMP+binding	332.725	197.461	281.852	165.854	232.646	222.448	404.021	354.899	314.598	163.128	217.818	305.681
1653	smc00262	No pfam hits	98.9152	80.6508	117.132	115.554	198.146	129.498	155.091	245.139	141.768	98.4582	157.328	112.401
1654	smc00263	HTH_IclR	135.835	93.9208	121.502	147.824	115.667	240.448	101.171	132.039	82.8579	84.4182	64.6982	211.021
1655	smc00264	adh_short	142.695	97.9808	69.6821	6.9443	141.606	134.878	314.121	192.469	84.4579	71.6982	177.468	76.6408
1656	smc00265	SBP_bac_7	469.715	457.361	932.422	780.784	562.796	402.728	1078.49	1026.88	688.748	605.448	773.238	881.261
1657	smc00266	DctM	52.0052	126.611	30.2621	48.1143	69.6165	13.8682	67.711	40.3288	52.5479	4.0982	71.7282	17.5208
1658	smc00267	AP_endonuc_2	244.175	119.411	159.492	191.924	173.287	123.828	181.401	110.639	185.018	172.878	186.968	179.551
1659	smc00268	adh_short	119.575	32.0508	68.1221	63.3743	8.0165	17.6082	93.651	45.0088	60.2879	75.9482	104.378	47.2208
1660	smc00269	Transket_pyr	267.055	185.091	159.142	81.3543	130.636	81.0982	192.111	139.239	80.6479	129.558	131.398	78.2008
1661	smc00270	Transketolase_N	129.605	63.3108	69.3621	62.7343	85.5365	36.6082	106.091	109.219	49.8779	92.0082	112.118	0.8208
1662	smc00271	SBP_bac_7	37.5152	39.7308	46.4521	116.804	146.766	113.258	181.321	220.799	87.6079	73.2182	55.0682	93.6108
1663	smc00272	DctQ	121.755	84.9908	39.9121	73.8543	110.937	62.1682	79.521	32.4088	4.5379	141.358	23.8182	61.4208
1664	smc00273	DctM	126.215	173.981	152.292	125.154	98.1665	62.1682	202.551	168.559	135.258	108.728	24.6582	174.581
1665	smc00274	NAD_binding_2	160.715	140.491	147.172	52.4443	172.657	92.1182	145.111	127.019	138.088	150.668	105.788	176.681
1666	smc00275	LysR_substrate	183.885	75.3108	100.262	195.394	104.346	147.208	128.291	69.9388	167.658	130.568	71.5982	63.1508
1667	smc00276	Lactamase_B	119.575	115.891	99.3121	115.884	192.736	107.878	240.601	165.179	203.708	237.518	223.078	323.611
1668	smc00277	Aminotran_5	212.945	108.741	89.9821	106.764	171.376	112.448	122.101	126.759	189.488	115.118	161.218	128.411
1669	smc00278	AsnC_trans_reg	183.725	213.041	168.532	156.394	124.837	139.048	158.871	156.909	218.308	164.908	212.658	153.591
1670	smc00279	No pfam hits	126.715	120.371	149.052	220.374	65.4465	127.318	122.301	103.059	135.528	99.8982	228.188	136.201
1671	smc00280	No pfam hits	86.7852	95.0708	62.1721	90.0343	128.276	72.4282	108.141	99.3088	56.8179	46.4682	92.0182	112.401
1672	smc00281	No pfam hits	94.2052	100.111	211.602	135.124	25.1265	147.988	117.141	93.1088	92.3679	101.468	182.668	159.871
1673	smc00282	DUF924	182.275	110.631	115.092	161.624	198.146	87.7282	142.841	77.1488	117.118	74.7082	182.128	124.581
1674	smc00283	LysR_substrate	157.695	54.6008	170.622	92.2343	43.4265	38.3982	73.411	23.6988	26.6079	107.268	35.6182	23.1108
1675	smc00284	No pfam hits	98.8552	50.1408	14.5021	48.0143	81.4765	120.698	79.931	71.8888	52.2979	35.4382	67.5582	151.821
1676	smc04866	No pfam hits	79.4752	27.9208	67.2221	88.6343	94.5065	78.4482	63.611	107.819	32.0379	102.778	137.238	47.5008
1677	smc00287	ETC_C1_NDUFA4	863.405	840.541	1218.29	1512.23	1175.07	832.758	1171.45	1111.86	1111.04	1083.44	1310.3	1204.77
1678	smc00288	DUF192	183.165	143.381	112.682	219.764	250.266	209.548	211.581	160.509	220.038	235.178	55.6382	134.431
1679	cspA5	CSD	3366.98	3897.01	5574.23	5573.26	1952.55	1675.51	2762.42	2424.5	2397.69	2702.16	3495.1	2988.92
1680	gloA	Glyoxalase	2688.32	2834.06	2173.56	2404.89	1926.13	1483.04	3025.75	2033.33	2696.72	2317.13	2183.81	2044.83
1681	smc00291	Peptidase_M15_3	121.505	93.1308	174.042	118.524	136.736	29.5182	199.891	82.0888	139.588	196.118	101.368	177.661
1682	recJ	DHH	171.575	108.311	70.8621	123.964	85.3665	164.358	228.841	89.7488	132.188	148.928	145.018	172.861
1683	thrA	Homoserine_dh	1165.16	1035.52	682.482	955.024	1393.92	1290.84	1244.87	1168.69	1338.67	1323.09	1206.88	1218.88
1684	aatC	Aminotran_1_2	1690.04	1038.84	1172.91	1187.83	1234.25	966.618	1239.38	1013.47	1429.79	1064	1308.57	1101.33
1685	smc00295	No pfam hits	312.325	355.541	269.402	342.324	450.806	351.138	394.481	454.959	477.668	518.688	486.738	451.931
1686	phbC	PhaC_N	309.805	343.851	303.622	544.684	453.627	332.838	460.241	382.849	333.938	380.748	452.188	429.131
1687	sfsA	SfsA	318.585	290.631	306.322	242.464	187.886	129.298	148.721	131.309	185.848	196.658	181.808	162.001
1688	map1	Peptidase_M24	803.305	864.141	525.722	969.354	849.796	544.228	814.701	989.709	994.728	923.228	741.528	824.131
1689	radC	DUF2466	427.705	198.761	334.052	356.484	236.106	265.708	213.811	197.579	220.038	239.068	246.928	73.7908
1690	sthA	Pyr_redox_2	321.525	152.071	184.822	122.274	326.586	204.308	346.091	208.279	268.458	296.438	366.068	244.671
1691	sufA	Fe+S_biosyn	2565.53	1996.14	2467.67	2194.81	2142.29	2652.44	1871.51	1829.45	2448.78	2324.65	2910.56	2492.15
1692	smc00302	DUF59	702.295	766.501	297.352	611.444	783.026	454.938	534.131	404.029	736.108	846.328	791.118	514.641
1693	csd	Aminotran_5	476.805	262.751	240.682	347.384	605.627	451.378	672.851	581.289	674.648	596.538	626.818	504.341
1694	sufD	UPF0051	537.185	432.931	619.142	976.064	1220.79	1009.74	1233.49	1234.16	1387.33	1241.4	1560.23	1616.39
1695	smc00531	ABC_tran	1360.7	1334	1386.68	1836.3	1716.6	1294.38	1974.51	2162.56	2428.12	2143.91	2159.85	2500.6
1696	smc00530	UPF0051	5416.29	3653.13	4598.68	5043.24	4429.28	3835.77	5653.18	4458.29	4895.87	3594.22	6381.38	5900.66
1697	nifS	Aminotran_5	100.565	97.5908	43.5621	60.4143	80.3965	104.098	123.711	118.819	99.5479	136.178	155.718	83.8208
1698	smc00528	No pfam hits	510.645	894.041	400.492	813.824	1117.8	750.338	668.521	837.779	992.778	932.248	913.578	835.251
1699	smc05006	SpoVT_AbrB	238.665	133.641	156.062	150.164	194.736	173.748	330.341	261.989	192.228	259.468	164.428	249.871
1700	anmK	UPF0075	217.965	80.4108	186.252	129.054	288.347	203.558	356.121	179.749	242.448	309.458	317.978	288.261
1701	tyrS	tRNA+synt_1b	2191.01	2421.21	1976.49	2230.52	1378.3	1463.08	1269.5	1232.23	1433.87	1486.79	1589.88	1354.83
1702	smc00525	No pfam hits	107.985	136.051	109.022	14.4343	60.9065	168.378	132.541	51.6888	68.8779	74.7082	96.6382	73.7908
1703	bcp	AhpC+TSA	255.355	246.971	226.072	261.414	386.056	202.388	378.751	398.319	409.688	436.168	466.038	398.151
1704	smc00523	DUF455	110.015	150.231	247.442	201.074	164.236	134.298	165.951	224.909	101.838	211.178	207.358	187.561
1705	smc00540	DUF455	120.465	38.7908	205.902	212.824	113.986	49.7682	143.521	167.359	70.0479	190.628	138.088	160.891
1706	smc00539	Peptidase_M23	70.1452	13.1808	65.2321	73.0143	69.4365	69.0882	114.041	5.8012	34.7579	73.5782	165.028	0.2092
1707	rhlE1	DEAD	433.045	510.681	386.582	354.434	618.066	562.148	604.741	563.749	772.318	665.048	428.588	253.521
1708	smc00521	NUDIX	138.875	189.401	112.902	103.994	253.607	135.068	184.151	107.199	211.148	151.058	135.908	176.691
1709	smc00520	TfoX_N	215.365	57.2508	92.8021	88.8243	213.437	77.2982	185.721	230.649	148.508	204.058	271.368	249.641
1710	smc00519	No pfam hits	72.1152	38.5108	34.8521	89.8643	38.1865	110.168	131.371	82.3288	112.338	98.0182	82.4782	108.661
1711	smc00518	No pfam hits	143.055	24.5308	106.622	0.2443	89.1365	116.968	132.651	129.289	69.3179	156.188	107.268	4.3192
1712	smc00517	XdhC_CoxI	229.395	121.711	71.7321	230.044	118.846	156.488	178.251	192.149	126.708	241.728	124.368	131.431
1713	smc00516	VWA_CoxE	75.1752	91.3508	77.4321	106.884	97.9365	112.238	20.881	105.059	57.8879	57.8582	27.7782	22.4308
1714	smc00515	AAA	170.045	86.5108	212.752	156.084	113.466	180.188	237.801	177.019	172.658	255.898	158.358	91.7908
1715	smc00514	Flavin_Reduct	409.645	492.941	634.442	601.774	504.746	457.508	359.841	356.709	362.438	491.568	512.998	505.001
1716	smc00513	ANF_receptor	293.365	157.201	174.772	316.994	232.327	196.938	189.311	221.149	254.478	269.218	187.278	123.721
1717	smc00512	Peptidase_S58	337.825	164.741	79.5921	110.124	192.856	290.408	51.451	118.209	55.5979	119.698	167.768	32.1308
1718	rpe	Ribul_P_3_epim	68.4852	16.5308	97.9221	52.0443	137.356	106.108	114.091	128.119	102.068	89.7782	76.6682	106.291
1719	smc00510	DUF2259	221.965	221.311	308.802	314.484	249.746	200.938	168.951	181.579	250.108	336.328	266.138	161.281
1720	smc00509	No pfam hits	187.435	142.391	155.512	229.824	161.386	128.328	125.681	122.449	140.798	177.168	115.338	41.2108
1721	purB	Lyase_1	210.495	117.351	263.032	108.414	406.276	259.618	323.771	276.299	297.658	375.308	187.998	224.171
1722	smc00507	PilZ	8.2952	117.141	130.692	67.9543	100.746	20.5318	68.581	113.679	107.328	122.348	117.298	91.0708
1723	smc00506	DUF2189	354.875	218.661	243.172	354.924	156.966	214.878	417.241	382.659	217.178	200.578	227.048	253.521
1724	smc00505	DUF1234	127.885	108.221	95.0821	193.344	222.207	185.128	142.081	115.629	150.438	143.888	60.3582	61.4208
1725	smc00504	LysR_substrate	56.1952	5.4892	30.3921	10.8943	91.8665	27.6682	43.231	8.9012	64.5079	36.2482	90.8282	63.5908
1726	smc00503	PIG+L	351.995	473.581	165.812	450.844	776.796	510.478	850.331	866.999	961.458	908.528	806.058	600.141
1727	fldZ	Methyltransf_6	155.455	148.251	141.262	122.984	84.2965	265.098	180.631	170.349	86.7379	147.378	58.9882	156.121
1728	smc00501	DUF1932	121.825	108.931	94.9121	90.1643	103.746	44.8182	127.461	174.099	139.778	118.308	138.448	108.461
1729	smc00500	DUF112	94.6952	29.1808	85.1921	50.9643	133.506	118.018	221.621	43.7488	98.3079	121.558	161.458	93.6508
1730	smc00499	Bug	229.395	125.821	156.742	248.304	207.537	225.478	384.081	361.279	227.508	391.078	338.518	258.911
1731	smc00498	No pfam hits	218.605	51.1608	175.982	136.704	293.957	212.998	724.481	447.429	375.778	305.168	356.678	297.141
1732	smc00497	PrpF	192.955	292.361	202.922	273.094	169.096	111.408	243.251	227.529	200.278	240.468	146.528	117.621
1733	smc00496	DUF1476	4833.41	7416.31	6238.18	7551.55	2075.64	2100.83	2806.24	2673.76	2533.32	2480.94	2825.76	2299.66
1734	purC	SAICAR_synt	1802.65	2343.8	2417.84	2882.47	1639.93	1239.23	2168.89	1835.67	2157.49	2096.85	1744.78	1622.73
1735	smc00494	PurS	1207.49	1060.73	654.062	1306.48	2235.15	1614.38	1973.55	1894.26	2483.31	2281.87	1864.79	2155.84
1736	purQ	GATase_3	413.005	446.211	133.502	298.964	846.187	604.238	645.381	458.689	1034.12	866.148	745.378	465.481
1737	smc00492	No pfam hits	416.365	265.691	58.4521	166.454	215.927	192.528	305.231	349.089	242.328	334.848	218.298	82.6608
1738	smc00491	No pfam hits	9.5352	3.7708	64.1021	2.8043	16.7935	38.7782	30.471	47.7412	22.6121	10.3218	51.6182	54.1708
1739	smc00490	GntR	91.1352	56.8608	63.8721	120.364	102.506	125.048	36.291	0.4188	71.7279	44.2982	128.818	47.6508
1740	smc00489	PagL	887.925	1054.26	696.802	805.284	1023.79	1726.44	857.191	994.719	932.098	1164.97	1118.82	1186.18
1741	purL	AIRS_C	446.685	279.201	495.672	433.614	419.867	435.998	580.831	484.539	489.878	583.198	512.998	614.811
1742	smc00487	BolA	985.015	1046.62	1133.87	1163.93	1133.11	839.498	1209.12	996.209	1001.46	1074.98	1359.78	1222.17
1743	smc00538	Glutaredoxin	4397.26	5620.12	6222.15	5858.07	3725.61	4117.11	3281.34	3669.09	4250.55	3181.69	5038.04	4997.77
1744	smc00537	MFS_1	571.455	846.761	529.362	598.414	1324.1	1464.77	836.731	1326.88	1200.49	1307.88	1534.38	1278.25
1745	smc00536	MFS_1	183.285	257.141	174.802	170.594	136.937	117.298	202.431	119.169	209.948	231.118	229.218	90.9108
1746	smc00535	Inositol_P	148.555	48.0508	37.3479	76.0143	195.657	140.358	129.091	74.5888	192.228	160.238	52.6682	90.1608
1747	smc00534	ATP_bind_3	179.505	141.941	174.042	227.484	111.376	168.018	165.011	103.329	156.018	115.678	116.588	170.801
1748	glsA	Glutaminase	149.315	141.621	2.6821	112.414	87.8165	130.018	180.631	121.659	210.078	170.238	157.328	125.411
1749	rpsD	S4	940.725	957.811	1505.48	1022.29	1035.97	733.728	931.291	1162.35	1000.9	1162.83	726.098	1030.91
1750	smc00484	No pfam hits	711.055	680.541	625.192	840.054	981.637	743.328	1166.65	1066.87	1196.31	1217.2	974.608	914.011
1751	murI	Asp_Glu_race	71.7152	33.6608	3.6679	26.1057	3.6765	1.2982	18.921	52.4388	15.2779	113.628	0.0018	103.041
1752	smc00482	SpoU_methylase	206.635	161.131	59.8921	245.444	234.817	203.228	217.121	179.749	231.448	264.408	215.248	222.831
1753	smc00481	No pfam hits	139.845	116.571	60.9321	30.0943	70.9665	97.8482	98.711	52.5588	30.1879	3.5518	130.878	57.3808
1754	icd	Iso_dh	3790.61	3535.1	3272.03	3755.78	4250.92	4002.21	4799.75	4125.41	4923.3	4467.3	3548.46	3878.3
1755	smc00479	HTH_AraC	195.955	288.091	224.422	219.544	217.646	135.028	232.911	223.289	209.998	158.028	254.688	176.281
1756	smc00549	SMI1_KNR4	183.135	93.2108	84.1721	100.264	76.1465	134.658	105.371	89.7888	32.9479	80.4782	75.2482	20.3008
1757	smc00478	DUF1254	154.295	152.611	63.4921	78.9543	205.177	163.648	196.481	162.189	125.728	161.698	264.478	251.521
1758	smc00477	DUF1254	391.055	383.641	390.032	431.844	362.546	507.708	384.961	378.009	210.728	263.628	559.938	344.101
1759	sulP	Sulfate_transp	64.2552	42.8708	4.8979	56.8743	10.3065	64.0682	37.361	31.5788	14.3079	30.4182	40.3082	12.7108
1760	alaS	tRNA_SAD	228.305	87.3708	177.242	224.404	214.716	174.088	231.801	206.499	243.478	209.948	195.988	142.571
1761	recA	RecA	4457.12	3819.99	4550.99	5214.42	4977.71	3439.05	7151.54	4980.88	6878.52	5064.17	4713.21	5092.14
1762	smc00473	PfkB	109.855	16.7108	71.6021	106.504	124.087	84.5982	97.091	82.1688	25.8079	133.898	54.0482	94.0408
1763	smc00472	Indigoidine_A	815.345	872.781	478.582	745.884	1355.51	1049.48	1100.08	1004.1	1411.94	1413.58	997.058	900.021
1764	smc00471	HATPase_c	144.905	140.161	74.1321	90.1443	190.856	179.138	218.531	153.439	219.448	215.238	178.358	99.4708
1765	smc00470	No pfam hits	1084.93	833.651	965.102	1144.32	1062.43	1285.25	1102.92	1181.43	899.028	1283.69	1408.67	1522.36
1766	dksA	zf+dskA_traR	1344.75	977.431	841.092	1046.97	1627.87	1212.79	860.821	1246.63	1499.24	1660.21	1038.32	1157.36
1767	smc00468	PGAM	348.615	328.271	359.962	413.384	437.437	465.998	330.701	593.149	438.318	631.048	694.938	676.871
1768	smc00467	DUF463	166.155	133.511	151.652	157.934	182.537	255.578	164.631	168.259	165.368	186.148	185.158	109.111
1769	smc00466	DUF697	139.015	20.2608	21.3821	112.414	49.6265	18.9582	77.451	27.2512	88.9079	131.998	3.9882	22.0308
1770	smc00548	No pfam hits	940.825	1023.71	1489.69	2408.09	605.177	353.418	784.741	655.959	698.458	653.388	1214.98	1341.32
1771	folK	HPPK	187.505	181.931	155.022	175.284	116.266	114.648	243.251	147.999	129.438	161.078	183.738	107.261
1772	folB	FolB	101.105	39.0408	56.6221	86.9043	203.146	62.5682	92.771	104.469	8.8879	63.3882	60.9982	31.8808
1773	folP	Pterin_bind	125.575	49.0608	38.2221	74.3343	110.476	80.0282	162.951	108.039	94.7879	160.018	85.9282	16.8408
1774	smc00194	DUF922	258.275	296.801	131.642	378.014	242.746	297.678	275.341	328.489	340.018	389.118	349.128	311.311
1775	smc00193	No pfam hits	134.945	138.101	165.652	175.044	244.687	171.168	366.431	637.089	343.218	601.518	366.868	333.161
1776	fdx	Fer2	282.155	165.271	258.562	174.784	266.796	153.138	221.901	188.729	232.248	235.658	255.428	128.011
1777	smc00191	Hpt	221.125	126.011	162.222	290.214	194.837	138.958	161.161	277.939	170.368	205.308	124.738	246.261
1778	smc00190	DUF883	179.855	179.871	233.812	256.624	123.866	101.838	219.181	145.029	177.368	248.298	352.618	197.101
1779	fbcC	Cytochrom_C1	2805.62	2932.58	2308.02	3355.41	3707.26	3085.92	4792.46	4141.94	4617.12	4523.03	3293.95	4031.04
1780	fbcB	Cytochrom_B_N	24054.4	22722.7	20020.6	20234.3	24942.2	25977.6	23246.8	21619.7	25085.2	21502.2	20159.1	25707.4
1781	fbcF	UCR_Fe+S_N	16340.7	16077.7	11860.9	13698.5	11465.2	14020.6	12691.4	11614.8	12269.6	9725.24	13039.9	11250.3
1782	smc00186	ABC_tran	221.005	104.281	59.4121	158.194	115.947	138.298	300.731	85.6588	187.768	139.308	202.648	40.5208
1783	smc00185	ABC_tran	281.255	355.701	132.862	328.764	176.126	199.428	285.751	176.169	261.318	368.148	140.358	132.591
1784	smc00184	SpoU_methylase	151.935	192.961	185.282	119.184	64.8465	103.978	139.691	137.559	160.058	84.8382	102.028	154.421
1785	smc00183	FMN_red	100.515	42.6608	14.4879	30.2143	91.0265	140.108	21.301	30.9188	60.6679	60.6682	64.8182	1.3208
1786	smc00182	MerR+DNA+bind	186.285	149.781	183.312	1.2443	0.4835	148.138	84.271	74.5888	100.378	119.458	69.4282	67.3708
1787	smc00196	MFS_1	196.895	64.6008	155.902	56.0643	118.437	84.3082	104.841	94.0888	72.6579	110.458	55.4782	16.4608
1788	smc00181	No pfam hits	102.305	213.921	137.842	32.6543	86.6865	68.5882	150.201	75.6388	69.1479	158.228	101.368	60.7408
1789	hemF	Coprogen_oxidas	201.655	292.361	155.412	73.7243	234.927	183.008	177.651	204.219	256.488	227.708	216.808	435.941
1790	smc00179	BON	64.4552	73.8508	55.1621	1.5643	53.1765	19.5282	140.731	35.8688	23.7579	59.4082	45.9582	30.5508
1791	smc00178	Gp49	532.675	651.131	741.022	695.364	393.076	317.068	397.211	372.649	451.478	446.038	524.258	414.861
1792	smc00177	DUF330	621.145	803.411	959.222	901.384	953.697	523.958	1227.41	1043.4	1314.54	1294.65	1249.54	975.221
1793	smc00176	MCE	222.935	282.281	218.732	259.534	371.867	299.288	306.351	316.629	274.078	409.398	256.758	277.881
1794	smc00175	ABC_tran	55.6352	61.0308	115.732	33.5143	70.9665	70.6682	83.371	118.199	97.6579	110.278	146.668	97.4608
1795	smc00174	DUF140	232.445	164.341	161.592	102.424	116.907	70.7782	227.581	48.9988	175.048	148.558	114.528	43.4108
1796	smc00459	MR_MLE	186.045	27.5608	162.282	75.3343	98.4265	86.0482	227.811	73.1888	195.488	169.018	171.668	109.551
1797	hcaT	MFS_1	172.925	70.2808	53.4721	49.8543	135.537	36.7182	64.351	23.5188	32.7479	85.2582	23.4182	14.8908
1798	smc00171	Metallophos	73.9252	56.6108	70.8221	98.8043	63.5865	52.1782	91.201	53.6088	24.8579	83.8682	89.1882	19.3408
1799	dme	PTA_PTB	318.265	291.461	188.562	266.574	59.0165	150.068	77.481	56.1288	430.378	502.888	404.208	289.011
1800	sinR	GerE	828.715	986.171	1103.72	933.244	743.466	770.008	818.821	739.699	717.088	625.348	922.848	776.751
1801	sinI	Autoind_synth	316.535	102.441	162.442	202.464	171.146	173.748	271.301	238.479	278.358	315.298	320.258	212.711
1802	smc00167	No pfam hits	122.155	16.7408	131.212	52.5443	115.947	88.1382	126.241	12.4688	169.948	84.0182	178.288	45.7008
1803	bluB	Nitroreductase	198.685	84.6708	89.1221	131.334	115.677	135.358	85.941	36.2788	132.848	92.3982	146.408	95.0208
1804	smc00165	adh_short	137.675	81.3208	98.1021	80.7643	38.4265	142.548	197.361	133.979	109.738	34.1882	167.558	89.5608
1805	smc00164	PhyH	124.335	97.1908	102.682	190.884	221.896	287.418	323.411	186.889	187.728	217.918	228.718	205.961
1806	smc00163	No pfam hits	143.165	153.611	191.312	140.884	132.596	80.1782	122.381	153.699	106.048	154.668	61.6782	69.5408
1807	tolB2	PD40	214.145	158.441	204.762	219.044	237.576	206.928	229.431	201.169	235.898	315.298	282.588	269.741
1808	nadE2	NAD_synthase	923.835	920.391	870.412	851.914	836.536	491.378	732.031	800.039	1031.64	1005.58	1142.41	883.051
1809	cgmB	No pfam hits	462.135	574.441	1158.53	943.214	628.637	393.768	801.911	683.639	640.008	677.908	1178.27	1460.41
1810	cgmA	Sulfatase	520.325	612.691	1219.79	1274.25	596.086	483.198	599.131	596.529	530.748	690.648	903.618	1329.79
1811	smc00159	TadE	111.995	168.401	147.092	149.334	87.6265	94.1782	104.591	139.579	105.268	145.408	114.458	137.411
1812	smc00158	DUF2134	248.415	188.171	202.132	162.854	167.636	153.868	149.691	95.3788	170.548	205.068	226.508	98.6908
1813	smc00157	No pfam hits	108.315	129.991	131.422	193.344	282.806	102.208	116.681	146.359	88.3879	175.258	292.578	106.181
1814	smc00156	GFA	857.435	1080.64	2055.37	2137.48	968.847	755.748	1286.67	1480.26	883.478	1080.4	1795.25	1955.49
1815	aroF	DAHP_synth_2	2926.19	2860.87	2213.94	3323.97	2865.63	2806.9	3794.65	2807.69	2592.73	2449.21	2924.73	3322.86
1816	gor	Pyr_redox_2	2289.99	2290.18	1238.77	1628.29	2828.14	2618.91	2625.74	2692.04	3307.33	3098.84	2638.97	3038.53
1817	smc00153	DUF2059	401.695	447.761	314.012	532.014	341.806	315.918	588.401	328.989	437.058	524.358	494.028	515.331
1818	rpiA	Rib_5+P_isom_A	445.385	481.121	312.172	456.824	542.157	517.108	455.041	364.039	469.958	398.748	374.088	375.071
1819	gph1	Hydrolase	137.085	292.361	159.352	102.914	198.516	167.768	293.951	249.079	239.388	296.948	188.638	288.941
1820	smc00150	YkuD	313.075	507.351	352.932	218.234	147.766	244.898	170.231	219.869	187.708	307.128	269.898	315.131
1821	fumC	Lyase_1	2889.39	2420.63	2605.49	2478.24	2643.55	2720.6	3388.03	2512.71	2621.98	2057.33	3057.52	2594.22
1822	smc00148	Pyridox_oxidase	526.475	589.251	403.582	569.224	474.576	372.888	787.291	407.459	505.538	529.368	449.138	395.171
1823	smc00147	No pfam hits	94.0952	81.3208	115.522	30.7243	5.8465	124.488	156.051	89.6788	77.0179	57.2282	137.728	139.501
1824	smc00146	MarR	125.765	242.601	311.502	181.734	153.657	197.438	174.691	94.6388	145.618	126.938	161.268	112.801
1825	smc00145	DUF971	191.645	180.151	217.762	281.704	120.876	55.3982	118.971	163.609	95.0979	144.418	202.008	133.181
1826	moaA	Mob_synth_C	651.995	764.381	1186.5	1000.19	1290.95	451.098	849.061	835.969	862.558	1051.71	905.088	806.861
1827	smc00197	DUF6	183.045	120.461	153.722	62.9843	211.037	170.538	152.611	138.419	198.398	207.228	197.698	139.831
1828	mobA	No pfam hits	230.005	327.351	431.482	196.564	205.256	337.748	227.131	90.0688	155.768	209.128	202.648	144.801
1829	mobB	MobB	158.555	153.611	142.182	212.664	169.386	188.758	263.801	169.989	210.288	173.958	118.348	219.711
1830	smc00141	OmpA	927.805	792.451	1573.76	1308.32	751.697	547.358	1217.11	905.539	702.608	718.498	1368.34	1553.99
1831	smc00198	No pfam hits	6315.57	8896.01	21427.4	20355.5	5148.42	5877.66	5867.01	6438.92	4346.67	4125.49	15490.5	16276.4
1832	smc00140	SBP_bac_3	1239.21	1150.39	1556.62	1802.17	1143.95	960.878	1290.4	1646.08	1524.52	1398.19	1233.71	1158.2
1833	smc00139	BPD_transp_1	383.525	252.651	151.282	250.154	308.687	247.258	377.381	309.249	453.718	394.988	450.708	303.311
1834	smc00138	BPD_transp_1	474.255	414.941	299.892	193.454	318.466	418.028	308.781	289.029	397.538	339.338	288.538	159.231
1835	usg	Usg	2361.63	2984.95	5572.21	5844.51	2067.31	1496.55	2950.33	2965.88	1863.21	1931.81	3579.02	3858.72
1836	smc00136	adh_short	2850.06	3329.14	1641.98	3009.4	2993.7	2959.6	3280.72	3240.2	3928.11	3883.33	3670.89	3404.23
1837	smc00135	DUF2270	137.085	128.421	81.0921	115.344	105.197	45.6382	198.001	152.899	139.718	197.608	163.118	217.371
1838	smc00134	Methyltransf_12	290.425	308.131	196.582	261.264	236.976	270.078	228.541	306.969	296.818	249.908	264.988	107.051
1839	smc00133	NAD_binding_2	945.095	1104.34	977.812	1206.42	1351.89	884.788	1149.48	1066.63	1252.42	1435.02	1123.07	1375.01
1840	smc00132	No pfam hits	131.305	139.971	116.582	81.1943	101.337	107.528	79.421	78.7388	28.3879	142.228	95.5482	125.471
1841	smc00131	AsnC_trans_reg	263.325	175.321	217.362	227.714	179.567	247.648	292.341	229.929	327.978	307.068	399.488	221.871
1842	smc04210	No pfam hits	124.715	99.9108	9.5021	19.0043	28.2765	173.868	66.171	34.4588	77.9579	13.3982	144.718	97.3108
1843	smc04211	No pfam hits	248.165	130.871	192.262	82.5243	127.037	86.6382	176.251	154.829	136.418	86.6982	135.238	140.101
1844	smc04212	HATPase_c	104.735	62.9808	143.542	158.164	20.2035	30.5982	73.911	125.359	46.6579	35.8282	76.3082	95.2208
1845	dgkA	DAGK_prokar	84.0552	8.1108	20.6421	4.6157	58.3165	19.3518	66.091	5.8688	13.1321	131.228	89.4182	4.7008
1846	cobU	DBI_PRT	205.175	55.0108	64.0221	52.4443	275.786	183.598	217.011	203.729	194.708	240.498	135.088	141.861
1847	cobS	CobS	264.285	230.301	26.2621	227.324	225.096	131.398	237.471	279.239	266.278	325.068	115.778	113.441
1848	smc04216	DUF1289	739.725	538.441	421.822	486.564	421.957	411.828	352.101	399.959	437.578	494.598	479.158	353.991
1849	smc04217	No pfam hits	147.655	159.661	61.5121	221.174	121.876	117.348	187.151	77.2688	110.318	191.178	48.2182	112.381
1850	smc04218	ABC2_membrane	299.075	236.971	215.392	203.644	373.687	323.388	396.111	399.139	506.798	434.578	309.468	427.351
1851	smc04219	ABC_tran	611.915	727.491	636.322	697.164	1127.89	488.288	937.751	1011.08	1115.4	1048.08	970.188	1044.08
1852	smc04220	HTH_5	6.8548	13.0808	127.932	56.6143	106.256	149.368	52.571	80.4488	99.7579	107.878	122.868	39.8208
1853	smc04221	No pfam hits	196.395	184.971	189.372	250.464	138.907	108.998	286.671	144.599	156.018	246.298	204.528	212.111
1854	smc04222	DUF1778	1166.56	1858.47	2092.64	1614.8	641.847	683.648	588.651	686.459	572.038	680.028	1152.77	1066.67
1855	smc04223	LysR_substrate	62.0052	21.6292	53.9921	106.314	40.1665	156.368	99.051	10.8788	44.1279	12.1682	32.9182	120.181
1856	smc04224	F420_oxidored	118.205	159.311	150.402	147.004	120.876	87.9882	66.781	82.0588	135.878	125.828	138.998	106.481
1857	smc04225	Extensin+like_C	108.825	21.4208	53.1121	56.0643	85.2465	8.3282	116.321	119.809	31.5379	59.7882	167.238	23.0408
1858	smc04226	Kazal_2	171.525	134.921	153.562	146.114	166.976	167.238	248.681	170.629	193.828	211.128	166.158	87.6708
1859	mcpV	MCPsignal	196.615	115.691	181.432	241.114	70.5165	95.4382	221.471	124.039	72.9379	183.398	186.748	188.981
1860	smc04228	4HBT	376.755	374.931	388.522	280.994	507.266	362.508	395.131	585.949	573.718	571.338	354.798	444.471
1861	smc04229	No pfam hits	483.245	451.301	422.002	237.184	527.677	352.008	544.381	575.119	755.678	627.638	361.598	504.721
1862	smc04230	DUF486	451.015	562.841	333.822	436.904	735.457	630.858	790.541	661.049	835.608	706.888	543.188	587.861
1863	uvrB	Helicase_C	500.495	317.791	276.402	538.274	589.326	563.258	622.451	531.189	667.558	658.688	591.868	445.161
1864	smc04232	No pfam hits	420.125	643.201	1719.57	1983.59	1183.23	941.008	846.631	1884.49	1045.07	1026.51	2190.96	2081.94
1865	smc04233	DnaJ	223.215	140.111	98.3321	172.354	168.976	140.588	352.501	107.809	174.288	180.348	186.358	144.071
1866	cspA4	CSD	990.195	706.121	677.802	684.434	775.056	650.858	672.251	611.359	983.278	884.098	509.518	496.941
1867	smc04235	Dus	80.4952	2.7992	29.0321	146.824	10.7065	165.998	101.341	118.939	72.7779	122.938	104.098	116.011
1868	smc04236	No pfam hits	82.4052	26.6608	56.8621	101.964	108.067	92.8782	213.261	171.759	141.958	116.328	206.758	266.721
1869	smc04237	No pfam hits	13.0352	35.6908	89.9321	51.2243	38.9965	57.1182	50.301	91.2888	54.3579	9.8718	114.518	120.941
1870	smc04238	DUF982	433.215	416.141	759.552	699.174	409.716	317.978	406.901	429.619	382.848	344.028	768.248	587.751
1871	smc04239	No pfam hits	3034.48	4745.63	5490.8	5276.16	2902.78	4153.2	3439.77	3830.46	2352.19	3244.72	6231.4	6515.8
1872	smc04240	FAA_hydrolase	4985.05	4278.04	3898.77	4870.32	2907.2	3124.48	3788.4	3363.33	3860.1	3747.42	3877	4053.18
1873	smc04241	Hexapep	225.965	289.891	193.842	137.634	180.736	215.248	157.221	255.759	215.748	357.638	221.028	171.661
1874	zur	No pfam hits	151.695	116.781	84.0121	102.624	200.697	116.858	175.031	127.559	113.938	180.488	201.278	100.221
1875	znuB	ABC+3	191.345	71.0208	159.022	71.7743	160.866	51.3882	204.721	144.599	161.278	176.878	210.428	84.2708
1876	znuC	ABC_tran	225.295	218.711	111.802	179.584	108.506	209.208	263.001	182.189	122.798	102.758	234.828	230.501
1877	znuA	SBP_bac_9	181.115	212.111	170.962	71.3243	236.746	199.708	316.401	309.479	226.658	207.228	255.918	240.741
1878	smc04246	No pfam hits	132.645	119.361	228.892	366.654	188.886	49.7482	158.951	98.1988	151.378	121.818	181.458	281.421
1879	smc04247	Glyco_hydro_43	414.865	193.811	527.132	495.674	616.586	289.538	734.021	794.929	633.688	668.698	655.758	485.861
1880	smc04248	DctQ	613.995	567.061	614.742	664.754	538.016	344.738	750.771	666.809	584.028	617.438	547.268	669.211
1881	smc04249	DctM	179.395	189.261	181.312	194.504	238.707	222.878	442.131	373.159	313.378	411.578	320.028	462.151
1882	smc05007	No pfam hits	565.135	129.991	371.362	507.354	474.647	336.148	360.571	212.589	326.268	403.728	387.528	389.851
1883	smoM	SBP_bac_7	1504.63	2400.02	3252.11	3598.16	1301.42	1189.87	2420.16	1787.98	823.618	887.088	2838.23	2420.58
1884	smc04252	Aldo_ket_red	2989.8	2923.93	2368.22	3221.54	2584.85	1775.86	2403.36	2642.61	2195.63	2250.84	2579.09	1889.68
1885	smc04253	GFO_IDH_MocA	750.075	860.371	299.892	588.084	892.137	537.778	1343.99	778.989	691.918	665.048	943.978	773.521
1886	smc04254	AP_endonuc_2	440.725	500.311	162.302	531.464	766.246	464.198	986.981	805.079	756.448	742.788	618.348	600.111
1887	manB	No pfam hits	93.9352	75.0808	102.512	120.124	97.9365	82.4782	113.401	109.969	1.1779	16.7882	154.308	81.3708
1888	smc04256	ABC_tran	131.055	137.371	137.842	176.574	244.486	138.538	308.111	212.589	179.938	271.178	210.428	192.561
1889	smc04257	BPD_transp_1	142.695	217.931	80.8821	209.884	201.366	186.358	305.451	214.749	213.288	126.828	93.6182	162.741
1890	smc04258	BPD_transp_1	190.905	265.961	185.132	134.774	220.557	314.038	710.561	503.989	405.948	295.608	260.258	371.541
1891	smc04259	SBP_bac_1	121.865	102.111	122.742	200.334	210.157	184.428	393.901	425.059	172.638	212.758	149.978	223.031
1892	smc04260	No pfam hits	630.545	431.821	546.452	454.944	541.036	381.508	596.921	359.949	459.788	487.928	556.318	466.221
1893	smc04261	No pfam hits	881.775	932.381	517.922	470.164	2106.95	1329.79	1374.05	1239.58	1990.48	2044.76	679.438	979.031
1894	gnd	6PGD	1233.3	860.371	294.262	444.234	1859.68	1129.27	1438.62	992.199	1867.19	1720.73	633.968	456.861
1895	smc04263	Na_Ala_symp	572.355	276.351	371.032	318.654	466.986	275.768	581.671	490.939	555.328	435.938	373.648	408.891
1896	smc04264	No pfam hits	105.145	21.5308	20.9321	8.9043	18.9835	124.098	75.051	77.5888	62.1179	45.0182	6.5882	112.401
1897	smc04265	No pfam hits	83.9452	109.381	44.2721	56.4343	144.287	132.948	150.551	124.989	127.998	156.618	132.508	196.821
1898	smc04266	Glyoxalase	208.215	96.1408	92.0321	237.704	185.506	133.158	225.461	175.289	128.908	163.838	208.898	196.821
1899	lpxXL	Lip_A_acyltrans	150.435	133.031	216.722	205.274	120.726	148.698	194.601	202.059	143.088	194.658	236.538	108.661
1900	adhA2	ADH_zinc_N	395.815	222.891	260.552	252.284	280.726	246.598	347.891	96.8288	379.118	294.898	284.278	254.471
1901	smc04273	Ketoacyl+synt_C	273.725	317.401	113.692	138.004	343.947	414.598	298.801	359.869	335.268	307.218	375.538	299.421
1902	fabF2	No pfam hits	214.025	158.681	165.652	145.384	224.136	328.378	310.281	167.939	339.818	291.348	181.168	113.441
1903	smc04277	FabA	209.175	101.801	200.292	144.394	266.917	199.478	258.811	286.719	286.558	302.828	245.518	178.951
1904	acpXL	PP+binding	897.065	1063.38	1135.52	1439.23	1022.46	756.518	998.921	1099.86	1285.75	1396.09	892.758	1069.33
1905	cobD	CobD_Cbib	122.085	62.4808	58.9121	41.6343	85.7165	112.388	132.091	70.7388	64.9579	142.588	136.948	99.8308
1906	cobC	Aminotran_1_2	157.625	25.7708	128.172	24.9143	89.9865	119.498	141.851	86.0288	129.238	60.9182	114.058	112.641
1907	cobB	CbiA	112.715	22.7108	38.1821	32.5443	188.846	54.7382	153.271	134.669	140.208	115.238	99.1982	39.5108
1908	cobA	TP_methylase	148.605	79.3708	63.3321	25.9843	179.276	51.7182	194.521	89.0688	52.7579	122.168	122.328	62.1708
1909	cobE	CbiG	329.055	129.651	86.3921	243.274	105.197	119.708	311.071	129.289	171.878	191.658	178.398	216.211
1910	smc04286	DUF81	162.085	89.9508	89.1221	92.4343	66.3965	244.158	77.241	133.389	98.8979	198.168	137.178	151.451
1911	smc04288	ABC_tran	133.825	95.7008	59.5321	85.6943	123.927	91.8082	79.061	130.889	30.3479	144.768	110.288	35.3808
1912	smc04290	FmdA_AmdA	327.715	82.4908	55.3121	145.514	252.917	183.338	196.771	265.809	194.068	248.958	174.898	156.121
1913	smc04293	SBP_bac_5	385.045	395.231	374.612	476.424	627.226	457.118	641.281	809.089	616.258	692.408	584.208	665.731
1914	smc04294	BPD_transp_1	47.7152	97.0108	77.7921	69.8643	1.2465	59.9482	66.821	1.6788	27.4779	7.0482	44.9382	9.0992
1915	smc04295	BPD_transp_1	91.4852	104.051	62.3279	9.1143	34.2965	133.838	54.181	68.4488	7.8579	82.6482	65.1782	40.5208
1916	smc04297	ANTAR	36.8452	5.6208	16.0379	21.8543	38.7065	87.7282	123.951	33.7912	74.2979	59.0982	42.8382	59.1792
1917	smc04301	No pfam hits	62.4452	28.2908	69.3621	3.7643	55.4465	28.0682	90.681	29.6588	39.3979	95.0882	80.8082	37.2208
1918	cobO	CobA_CobO_BtuR	356.385	303.061	171.002	469.484	317.867	208.118	640.501	437.489	439.558	438.338	334.018	307.651
1919	cobN	CobN+Mg_chel	289.815	221.641	177.092	115.344	188.966	284.698	411.281	183.519	218.438	266.768	218.298	144.801
1920	cobW	cobW	1284.81	1263.03	1144.24	1677.44	1881.27	1496.51	2178.73	2086.34	2037.74	2156.37	1493.42	1830.02
1921	cobP	CobU	380.075	290.951	239.912	425.474	804.147	505.218	936.121	799.059	956.658	711.478	829.678	760.371
1922	smc04306	No pfam hits	343.285	10.5508	74.9821	63.4943	83.1865	143.318	59.191	71.1788	20.8421	74.7082	80.3382	156.791
1923	cyaD2	CHASE2	55.3552	43.5708	102.512	74.0843	42.0065	37.7882	133.831	47.3388	93.6779	76.5582	102.818	45.5192
1924	smc04308	Abhydrolase_1	144.585	107.981	186.612	153.854	213.766	164.428	121.071	100.429	142.968	149.218	140.018	169.541
1925	cobQ	GATase_3	213.745	177.381	264.772	205.274	163.437	260.878	315.901	250.629	220.038	285.468	198.778	229.411
1926	smc04311	OpuAC	429.075	395.981	431.322	422.514	468.026	300.208	450.751	490.429	414.218	443.828	561.568	400.511
1927	smc04439	ABC_tran	435.545	569.221	559.622	567.364	658.266	381.438	718.011	713.669	573.938	705.198	510.828	461.641
1928	smc04312	RHH_2	232.445	141.391	171.312	260.104	466.316	252.188	457.921	474.469	362.438	386.468	403.528	448.411
1929	smc04313	No pfam hits	230.835	282.411	141.542	296.324	185.837	176.358	186.051	182.909	222.328	283.298	267.598	285.861
1930	smc04314	Tautomerase	147.505	158.241	198.812	268.764	165.366	171.788	81.011	166.269	29.2479	115.348	303.378	75.6708
1931	smc04315	LysR_substrate	138.295	24.2908	64.4121	41.9143	96.8665	57.1282	96.041	112.549	88.0779	98.1382	117.818	106.321
1932	bmt	S+methyl_trans	2539.56	2246.54	1404.81	1849.95	2236.22	2313.45	2470.79	2153.97	2835.82	2600.9	1936.55	2073.53
1933	smc04326	Aminotran_1_2	182.165	68.1208	153.892	85.6943	218.376	137.728	132.771	122.269	230.838	202.178	158.488	214.931
1934	smc04327	PAS_6	242.745	116.411	130.692	150.974	171.437	208.328	124.541	118.249	99.6679	141.918	190.938	107.321
1935	smc04328	DUF2233	93.8152	82.1408	132.382	48.8143	129.026	56.7082	20.761	129.059	36.6679	99.2582	87.2082	120.511
1936	smc04329	No pfam hits	303.875	87.0208	197.412	82.9243	116.106	97.0082	309.881	40.2688	134.138	135.308	92.2782	35.1808
1937	mttB	MTTB	162.085	136.881	281.852	127.534	173.077	132.738	189.941	287.139	259.898	288.068	179.638	158.161
1938	mtbC	B12+binding	369.565	585.871	534.622	595.304	587.716	671.258	800.861	886.319	696.958	796.568	800.048	600.921
1939	ecnB	Entericidin	466.235	589.071	564.882	782.014	421.836	321.678	476.571	423.989	468.278	457.188	501.658	417.341
1940	smc04333	No pfam hits	75.9852	120.411	119.602	79.5143	141.537	104.558	270.241	243.839	219.358	179.918	249.348	34.5208
1941	smc04334	No pfam hits	148.025	173.941	197.992	222.914	157.057	140.078	123.451	191.019	159.408	196.248	240.038	187.251
1942	ecnA	Entericidin	100.235	95.1408	185.072	191.864	151.567	70.3982	194.321	163.189	126.888	167.298	327.708	167.551
1943	smc04335	No pfam hits	380.635	406.041	562.792	500.834	222.037	291.308	357.001	235.469	254.438	296.828	486.648	468.361
1944	smc04336	BA14K	100.435	132.871	210.752	162.244	88.3765	94.2882	149.691	133.909	116.048	200.718	211.208	299.061
1945	smc04337	No pfam hits	234.595	111.651	238.102	153.354	378.897	247.308	335.761	311.919	223.878	301.398	260.728	337.581
1946	smc04339	No pfam hits	698.955	478.181	465.202	403.854	470.086	454.678	480.791	464.769	499.688	398.758	537.618	337.811
1947	smc04340	MTHFR	531.945	436.261	266.352	346.954	287.826	563.428	354.861	232.239	280.178	278.708	480.258	331.591
1948	smc04342	Pterin_bind	857.575	1083.76	849.932	731.724	832.996	1117	865.851	723.769	943.178	1088.55	783.328	913.761
1949	smc04345	No pfam hits	285.645	1.1892	138.762	43.3243	454.316	223.828	366.311	247.259	329.388	352.168	152.548	140.461
1950	smc04347	No pfam hits	302.055	181.601	283.272	183.224	259.736	218.658	283.471	223.189	316.018	343.618	367.268	302.481
1951	smc04451	CPT	139.625	105.201	226.832	228.234	251.536	271.628	305.091	288.309	314.968	323.128	690.218	502.711
1952	smc04161	AHSA1	386.365	324.351	533.852	567.504	485.407	342.918	434.721	492.809	328.268	365.258	788.898	571.751
1953	smc04162	HTH_5	98.2152	96.7508	9.0021	83.2643	65.0165	0.4618	65.231	76.9588	95.8779	135.558	160.718	141.841
1954	smc04163	LysR_substrate	373.965	181.311	357.082	588.204	427.556	277.178	364.271	469.249	391.318	373.078	638.308	591.071
1955	smc04164	No pfam hits	10964.4	13671.4	16744.9	21199.2	8871.33	8246.43	8107.95	7410.68	8557.49	8391.65	14927.8	14357.2
1956	smc04165	Abhydrolase_1	671.175	919.341	1110	667.144	1107.58	900.338	1094.24	1112.4	1218.69	963.728	1333.99	1307.97
1957	smc04166	No pfam hits	394.945	321.841	269.552	532.124	402.137	318.938	397.801	433.919	422.028	410.898	608.088	664.021
1958	smc04167	Cation_efflux	287.605	326.821	478.732	262.824	193.726	216.048	372.151	135.419	310.958	249.458	341.818	389.501
1959	smc04168	DUF156	691.095	733.741	558.402	978.574	526.397	348.908	621.211	415.829	452.728	517.208	840.658	598.991
1960	smc04169	HTH_AraC	356.495	241.371	233.772	238.544	233.317	188.198	424.451	418.569	408.998	400.608	467.698	535.671
1961	smc04170	Response_reg	388.215	223.681	469.312	549.934	327.586	244.478	285.001	242.459	422.778	410.498	442.228	505.721
1962	smc04171	HemolysinCabind	399.125	341.771	528.162	581.904	310.726	186.858	342.311	209.159	278.888	326.858	522.798	493.221
1963	cyaH	Guanylate_cyc	151.385	154.481	156.702	135.284	83.9465	216.328	193.581	149.429	118.838	120.858	173.688	105.071
1964	smc04173	RibD_C	241.615	296.551	171.902	449.504	384.576	226.368	418.581	477.689	359.988	396.698	561.508	671.451
1965	smc04174	No pfam hits	229.395	120.911	171.872	326.714	219.756	110.838	291.281	225.599	202.118	149.548	273.528	134.201
1966	smc04175	TerC	192.375	144.891	131.742	76.1943	134.346	161.808	221.511	192.149	218.028	245.308	174.388	226.101
1967	smc04176	MS_channel	227.595	109.801	44.6221	187.844	250.476	153.818	270.061	193.279	275.108	257.918	365.808	331.031
1968	smc04177	GFA	944.975	887.321	1391.87	1677.21	1286.59	1099.56	2130.81	2183.52	1811.62	1791.1	2916.06	2619.51
1969	smc04178	DUF924	357.205	275.501	363.472	386.084	546.607	298.158	584.511	434.159	423.578	412.328	593.708	645.931
1970	smc04179	TrkA_C	293.755	225.591	231.012	185.624	232.756	130.218	319.531	62.4688	188.358	256.788	314.038	204.131
1971	smc04180	No pfam hits	1019.47	911.921	1368.15	1715.1	877.937	800.198	1143.94	1028.05	1002.97	872.318	2204.9	2609.7
1972	smc04181	No pfam hits	1848.74	1748.44	2573.41	3710.64	2135.24	1816.06	3029.19	2670.11	3013.95	2642.71	7110.56	7381.73
1973	smc04182	DUF1515	703.225	663.461	1179.74	1369.61	839.776	589.678	1144.09	976.019	1164.71	892.248	1957.76	2077.11
1974	smc04183	No pfam hits	322.785	281.241	256.572	432.134	485.907	331.458	714.401	490.939	522.258	644.838	739.968	1352.25
1975	smc04185	Glycos_transf_2	3814.3	4614.52	9308.45	7585.7	1986.86	2476.86	1925.58	1756.47	1951.18	1954.25	5026	5114.96
1976	smc04184	No pfam hits	198.565	187.381	549.202	633.974	270.336	179.638	234.081	302.479	323.938	359.038	411.428	519.291
1977	smc04186	No pfam hits	2281.93	2911.5	5273.69	5191.16	1459.83	1867.19	1566.38	1449.43	1326.83	1564.16	4268.74	4632.11
1978	smc04187	Terminase_6	455.085	277.071	307.982	303.934	257.256	389.218	426.501	459.499	359.188	361.318	725.118	634.191
1979	smc04188	GFA	372.495	239.731	280.632	524.294	630.667	424.308	634.371	621.129	683.888	628.888	1156.61	1022.72
1980	smc04189	No pfam hits	619.655	472.151	810.422	731.204	803.036	621.258	774.921	742.719	766.848	802.378	1146.91	1334.4
1981	smc04190	No pfam hits	1222.36	1218.34	1961.57	2130.07	933.947	629.688	965.161	932.159	764.668	923.228	2040.31	1899.25
1982	smc04191	No pfam hits	506.515	360.021	411.572	720.114	470.697	394.298	564.641	309.339	389.408	497.628	668.038	827.961
1983	smc04194	No pfam hits	624.625	1307.33	3169.37	2737.55	1267.78	1113.61	791.281	1112.26	1061.1	765.688	2804.58	2166.58
1984	smc04440	BA14K	179.395	123.761	115.312	139.724	150.276	125.898	175.251	113.679	221.248	173.958	200.588	107.591
1985	smc04196	No pfam hits	1566.36	1059.41	1550.27	1626.93	2391.35	1400.98	2285.73	2183.92	2183.97	2057.74	3299.4	2575.39
1986	smc04197	Bac_DnaA_C	364.595	242.271	466.492	510.914	592.736	437.798	810.481	474.579	632.958	527.338	834.938	1003.49
1987	smc04198	Peptidase_S24	491.875	721.481	917.112	837.854	583.026	384.308	408.061	452.089	485.988	603.238	566.528	726.101
1988	smc04199	No pfam hits	505.095	831.001	678.052	643.844	519.097	511.118	404.021	463.419	556.828	539.378	540.308	506.721
1989	smc04200	No pfam hits	359.615	182.391	184.562	209.884	247.466	146.658	266.601	203.389	248.828	237.018	236.538	167.261
1990	smc04201	Pentapeptide	2636.89	2512.55	2762.64	1733.05	2666.07	1707.73	2458.42	2246.8	2189.86	2373.49	2879.61	2409.48
1991	smc04202	Tim44	714.655	702.741	394.412	622.354	1749.75	859.058	1448.46	1408.52	1715.46	1409.24	1102.08	1317.03
1992	fecI	Sigma70_r4_2	151.845	50.2208	69.5621	43.6743	31.5465	103.418	142.721	142.099	56.6579	112.708	75.1282	69.3808
1993	fecR	FecR	13.0052	15.2392	3.9779	2.1343	54.5465	44.8682	78.151	12.7888	28.3379	10.3718	16.0418	42.3092
1994	smc04205	TonB_dep_Rec	66.9052	94.4108	171.432	51.7043	30.0465	104.098	128.641	28.1012	13.4379	0.7118	109.718	51.2708
1995	smc04206	No pfam hits	402.575	842.571	712.272	837.404	649.387	561.858	549.251	709.819	520.858	680.138	775.108	626.701
1996	rspD	ABC_tran	91.1452	46.4908	82.0321	16.7743	51.0465	136.728	78.521	94.8788	77.5679	92.3982	99.6682	83.7208
1997	rspE	HlyD	85.2352	92.3408	191.152	91.3943	68.7965	120.918	53.851	88.7188	72.9379	97.0182	70.7782	125.411
1998	smc04209	No pfam hits	105.215	12.6008	74.8621	47.8043	6.2465	35.0982	82.491	52.5588	6.5079	129.558	140.938	41.5608
1999	lpsS	No pfam hits	186.395	33.4908	173.092	239.994	159.707	140.588	188.911	240.289	160.788	170.238	189.028	102.161
[truncated: 4,036 more rows]

## Sheet: WT-DME-GLU
	Name	Pfam	WG1	WG2	DG1	DG2	WG-m	DG-m	WDG-t	WDG-fc
1	smc02793	DUF299	256.105	128.691	305.066	208.538	192.398	256.802	0.255117	1.33475
2	smc02792	Maf	270.545	81.7708	185.797	168.178	176.158	176.987	0.497206	1.00471
3	aroE1	Shikimate_dh_N	259.225	320.871	223.966	189.158	290.048	206.562	0.0875225	-1.40417
4	coaE	CoaE	164.675	110.091	190.606	64.8282	137.383	127.717	0.452907	-1.07568
5	dnaQ	Exonuc_X+T	370.155	515.731	796.546	641.758	442.943	719.152	0.0610101	1.62358
6	secB	SecB	4006.89	5852.25	3199.39	3774.96	4929.57	3487.17	0.173188	-1.41363
7	smc02787	FxsA	785.795	1247.38	790.806	1097.4	1016.59	944.102	0.410643	-1.07678
8	smc02786	Tim44	1482.11	1685.81	1777.15	1151.68	1583.96	1464.41	0.384755	-1.08163
9	smc02785	MltA	306.155	250.151	393.806	436.458	278.153	415.132	0.0335142	1.49246
10	smc02784	Smr	326.085	108.741	181.736	212.998	217.413	197.367	0.442058	-1.10157
11	smc02783	HTH_3	178.285	212.491	162.986	168.008	195.388	165.497	0.163026	-1.18061
12	gyrB	DNA_gyraseB	792.125	839.411	1100.09	553.988	815.768	827.037	0.486881	1.01381
13	smc02781	Nitroreductase	3090.61	3274.18	3744.51	3054.31	3182.39	3399.41	0.320954	1.06819
14	gabD1	Aldedh	461.535	576.181	566.117	326.038	518.858	446.077	0.328612	-1.16316
15	hpcH	HpcH_HpaI	159.805	27.2292	117.187	217.818	93.5172	167.502	0.236781	1.79114
16	smc02777	FCD	43.9552	72.5308	60.1365	39.3982	58.243	49.7673	0.341248	-1.17031
17	smc02776	GD_AH_C	156.945	70.1708	158.616	61.2782	113.558	109.947	0.480465	-1.03284
18	smc02775	Aldo_ket_red	91.9752	34.1808	74.2665	89.1782	63.078	81.7224	0.317159	1.29558
19	smc02774	No pfam hits	268.215	246.771	354.857	212.718	257.493	283.787	0.387319	1.10212
20	smc02773	ABC_tran	97.9552	23.9508	198.146	33.6482	60.953	115.897	0.31341	1.90142
21	smc02772	BPD_transp_2	354.675	65.8408	269.597	407.818	210.258	338.707	0.266797	1.61091
22	smc02771	ADH_N	211.485	135.021	73.5765	110.288	173.253	91.9324	0.121168	-1.88457
23	smc02770	PHB_depo_C	850.655	934.981	1205.36	791.198	892.818	998.277	0.350076	1.11812
24	smc02769	No pfam hits	2461.67	2401.96	2459.61	2274.33	2431.81	2366.97	0.304872	-1.0274
25	smc02768	DUF45	164.935	106.051	349.066	287.908	135.493	318.487	0.0249749	2.35058
26	trpF	PRAI	194.955	119.641	228.917	192.358	157.298	210.637	0.184864	1.3391
27	trpB	PALP	503.065	408.341	615.326	464.628	455.703	539.977	0.229635	1.18493
28	trpA	Trp_syntA	323.385	268.091	552.667	248.928	295.738	400.797	0.306875	1.35524
29	accD	Carboxyl_trans	535.385	413.891	773.516	506.178	474.638	639.847	0.208759	1.34807
30	folC	Mur_ligase_M	195.365	135.441	147.636	278.378	165.403	213.007	0.299938	1.28781
31	trxA	Thioredoxin	1584.94	2013.66	2320.46	1920.01	1799.3	2120.23	0.194272	1.17837
32	smc02760	UvrD+helicase	216.725	111.661	263.466	202.078	164.193	232.772	0.199904	1.41768
33	smc02759	No pfam hits	196.615	190.881	197.547	112.008	193.748	154.777	0.264592	-1.25179
34	smc02758	NTP_transferase	391.055	279.651	574.917	328.918	335.353	451.917	0.255456	1.34759
35	smc02757	UPF0079	214.145	63.3108	170.756	154.308	138.728	162.532	0.402749	1.17159
36	smc02756	HATPase_c	512.765	782.211	623.127	313.808	647.488	468.467	0.238144	-1.38214
37	ahcY	AdoHcyase	52011.5	49180.6	64795.3	56007.3	50596.1	60401.3	0.122546	1.19379
38	smc02754	PTS+HPr	333.025	178.371	204.927	146.998	255.698	175.962	0.240769	-1.45314
39	smc02753	EIIA+man	1458.46	1791.66	1439.5	1128.35	1625.06	1283.92	0.136868	-1.2657
40	smc02752	Hpr_kinase_C	165.355	3.5192	82.0565	118.308	84.4372	100.182	0.439164	1.18647
41	chvG	HATPase_c	148.835	72.7508	180.776	123.368	110.793	152.072	0.241776	1.37258
42	chvI	Response_reg	742.945	679.981	853.207	630.858	711.463	742.032	0.41528	1.04297
43	pckA	PEPCK_ATP	345.155	344.821	475.836	361.978	344.988	418.907	0.208898	1.21427
44	smc02563	RF+1	112.715	86.6208	163.807	162.498	99.668	163.152	0.0641408	1.63696
45	smc02564	BON	1006.88	1254.66	1973.15	1883.61	1130.77	1928.38	0.0349964	1.70537
46	alkB	No pfam hits	149.665	69.7608	209.327	237.208	109.713	223.267	0.0931939	2.03501
47	coaA	PRK	364.465	524.111	573.246	352.348	444.288	462.797	0.452734	1.04166
48	hisE	PRA+PH	940.515	899.071	1099.78	1201.93	919.793	1150.85	0.0509221	1.25121
49	hisF	His_biosynth	560.565	526.551	530.986	467.088	543.558	499.037	0.187604	-1.08921
50	hisA	His_biosynth	326.995	147.261	291.387	335.198	237.128	313.292	0.274658	1.3212
51	hisH	GATase	264.025	257.181	267.496	235.818	260.603	251.657	0.336218	-1.03555
52	smc02573	DUF2506	239.035	64.4008	185.067	92.9882	151.718	139.027	0.456326	-1.09128
53	hisB	IGPD	790.385	889.971	860.476	748.578	840.178	804.527	0.340781	-1.04431
54	hslV	Proteasome	346.995	430.761	842.157	715.328	388.878	778.742	0.0240005	2.00254
55	smc02576	Acetyltransf_1	917.435	640.801	1336.01	1019.12	779.118	1177.56	0.100484	1.5114
56	hslU	AAA_2	1088.09	672.541	1783.53	1146.88	880.313	1465.2	0.141366	1.66441
57	smc02578	DUF1402	224.615	48.0508	202.966	120.028	136.333	161.497	0.414387	1.18458
58	smc02579	p450	202.545	49.9908	192.736	4.7518	126.268	98.7441	0.421023	-1.27874
59	smc02580	Hydantoinase_A	162.085	74.5108	127.907	104.748	118.298	116.327	0.485821	-1.01694
60	glcB	Malate_synthase	522.985	654.891	827.897	527.238	588.938	677.567	0.331898	1.15049
61	smc02582	YkuD	513.495	615.251	612.397	436.668	564.373	524.532	0.370326	-1.07595
62	smc02583	DUF1052	191.345	91.4708	97.6565	149.258	141.408	123.457	0.39415	-1.1454
63	actR	Response_reg	692.165	1513.52	934.697	681.508	1102.84	808.102	0.300952	-1.36473
64	actS	HATPase_c	172.205	208.751	198.146	110.168	190.478	154.157	0.2787	-1.23561
65	helO	HrpB_C	153.015	55.8108	82.9665	126.648	104.413	104.807	0.497507	1.00378
66	smc02587	ABC_tran	131.895	2.0508	127.427	43.1182	66.973	85.2724	0.41914	1.27323
67	smc02588	No pfam hits	126.935	3.6808	65.3365	155.108	65.308	110.222	0.310161	1.68773
68	smc02589	SBP_bac_1	116.685	139.701	217.126	139.048	128.193	178.087	0.20592	1.38921
69	smc02590	No pfam hits	159.715	182.261	270.917	114.668	170.988	192.792	0.413501	1.12752
70	smc02591	No pfam hits	59.9552	12.5592	61.7765	73.3182	36.2572	67.5473	0.202071	1.86301
71	smc02592	No pfam hits	108.465	106.571	114.386	109.718	107.518	112.052	0.136914	1.04217
72	smc02593	No pfam hits	257.695	137.011	312.907	178.518	197.353	245.712	0.323219	1.24504
73	smc02594	5+FTHF_cyc+lig	124.535	133.311	156.776	238.148	128.923	197.462	0.169239	1.53163
74	metB	Cys_Met_Meta_PP	185.085	159.121	109.667	170.918	172.103	140.292	0.239319	-1.22675
75	smc02596	HTH_1	270.495	320.651	347.377	119.168	295.573	233.272	0.340852	-1.26707
76	smc04463	Cupin_2	2846.81	2863.01	1569.23	1271.63	2854.91	1420.43	0.0325457	-2.00989
77	smc02600	HPP	205.805	254.931	175.317	203.228	230.368	189.272	0.156226	-1.21712
78	smc02602	No pfam hits	332.895	74.5108	234.697	155.718	203.703	195.207	0.479377	-1.04352
79	folD1	THF_DHG_CYH_C	67.2652	67.9408	40.2765	93.3682	67.603	66.8223	0.490642	-1.01168
80	soxG	SoxG	209.245	7.0792	113.047	117.748	108.162	115.397	0.477257	1.06689
81	soxA1	GCV_T	80.4352	77.4208	172.907	96.7582	78.928	134.832	0.190165	1.7083
82	soxD	SoxD	183.525	118.221	10.4765	146.448	150.873	78.4624	0.235119	-1.92287
83	soxB	DAO	225.945	84.4208	118.846	130.018	155.183	124.432	0.369521	-1.24713
84	glxA	HTH_AraC	66.9052	158.121	149.466	126.648	112.513	138.057	0.337421	1.22703
85	glxB	No pfam hits	89.0752	109.261	47.0865	112.448	99.168	79.7674	0.329449	-1.24322
86	glxC	No pfam hits	920.845	1235.89	1009.81	1101.57	1078.37	1055.69	0.454989	-1.02148
87	glxD	Glu_synthase	84.0052	165.561	310.966	289.848	124.783	300.407	0.0635449	2.40744
88	glnT	Gln+synt_C	131.515	159.891	97.4765	239.758	145.703	168.617	0.401091	1.15727
89	smc02614	No pfam hits	282.275	91.6808	19.4865	20.6282	186.978	20.0573	0.165121	-9.32217
90	smc02615	No pfam hits	26.7052	11.5192	27.7565	75.6082	19.1122	51.6823	0.194984	2.70415
91	smc02616	AA_permease	203.305	54.4508	125.587	163.118	128.878	144.352	0.435213	1.12007
92	smc02617	No pfam hits	246.855	148.151	166.146	229.418	197.503	197.782	0.498348	1.00141
93	smc02618	No pfam hits	96.5552	186.151	18.0365	1.8782	141.353	9.95735	0.0999385	-14.1958
94	smc02619	No pfam hits	55.6752	152.671	196.797	102.058	104.173	149.427	0.286588	1.43442
95	smc02620	HTH_3	385.805	308.471	379.316	296.788	347.138	338.052	0.443586	-1.02688
96	purU2	Formyl_trans_N	169.085	130.061	146.876	178.738	149.573	162.807	0.326792	1.08848
97	smc04153	GCV_T	182.835	292.361	351.996	257.358	237.598	304.677	0.226809	1.28232
98	smc04152	No pfam hits	88.9652	48.0508	131.197	85.6682	68.508	108.432	0.161617	1.58277
99	smc04151	Fer2	74.5752	8.6292	75.3865	50.2482	41.6022	62.8173	0.318164	1.50995
100	smc04150	No pfam hits	385.045	280.691	416.867	266.638	332.868	341.752	0.466206	1.02669
101	smc04149	No pfam hits	383.525	448.311	348.276	217.378	415.918	282.827	0.127011	-1.47057
102	smc04148	GCV_T	73.3552	2.7992	63.3065	86.3682	38.0772	74.8374	0.23946	1.96541
103	smc04147	No pfam hits	124.695	55.2708	173.596	102.508	89.983	138.052	0.217699	1.5342
104	smc04146	XFP_N	360.935	430.441	759.806	638.198	395.688	699.002	0.0365361	1.76655
105	smc04145	Epimerase	153.675	142.431	197.646	151.858	148.053	174.752	0.222147	1.18034
106	ilvD3	ILVD_EDD	155.975	20.0208	133.776	167.238	87.998	150.507	0.261321	1.71035
107	smc04143	FCD	323.075	257.501	375.907	417.648	290.288	396.777	0.0663579	1.36684
108	smc04142	SGL	236.785	11.9092	33.4965	106.938	124.347	70.2174	0.357876	-1.77089
109	gst9	GST_C	150.055	123.891	88.5565	109.958	136.973	99.2574	0.0801503	-1.37998
110	smc04140	ABC_tran	150.325	17.7408	69.2065	108.298	84.033	88.7524	0.477654	1.05616
111	smc04139	GFO_IDH_MocA	210.145	187.381	50.7065	182.018	198.763	116.362	0.211976	-1.70814
112	smc04138	GFO_IDH_MocA	153.205	64.9408	59.1665	87.8082	109.073	73.4874	0.282331	-1.48424
113	smc04137	BPD_transp_1	125.155	72.1008	90.8665	93.3882	98.628	92.1273	0.423517	-1.07056
114	smc04136	BPD_transp_1	117.055	67.7708	71.4465	154.838	92.413	113.142	0.359312	1.22431
115	smc04135	SBP_bac_1	170.315	145.961	20.0965	129.898	158.138	74.9973	0.181369	-2.10858
116	smc04134	TetR_N	386.915	509.401	299.756	264.888	448.158	282.322	0.102292	-1.5874
117	smc04133	GFO_IDH_MocA	131.895	74.0708	116.266	39.2482	102.983	77.7573	0.328094	-1.32441
118	smc04132	DUF993	155.865	101.031	15.8465	50.2582	128.448	33.0523	0.0601543	-3.8862
119	smc04131	MR_MLE	161.165	101.171	33.3765	77.9082	131.168	55.6424	0.0955789	-2.35734
120	smc04130	AP_endonuc_2	188.855	81.3208	136.736	127.848	135.088	132.292	0.483477	-1.02113
121	smc04129	GFO_IDH_MocA	161.025	193.831	99.9265	111.748	177.428	105.837	0.0561564	-1.67642
122	smc04128	E1+E2_ATPase	248.555	93.4108	59.0865	222.238	170.983	140.662	0.406481	-1.21556
123	smc04127	ABC_tran	329.055	261.961	292.127	202.758	295.508	247.442	0.243165	-1.19425
124	smc04126	BPD_transp_2	149.315	66.8808	201.807	99.6882	108.098	150.747	0.29249	1.39454
125	smc04125	BPD_transp_2	65.6152	161.561	167.216	89.3782	113.588	128.297	0.417397	1.1295
126	cdd	dCMP_cyt_deam_1	123.805	74.5108	221.687	93.2682	99.158	157.477	0.262461	1.58815
127	deoD	PNP_UDP_1	131.055	90.4408	153.817	67.4582	110.748	110.637	0.499216	-1.001
128	deoA	Glycos_transf_3	108.055	38.6108	92.0265	155.258	73.333	123.642	0.198495	1.68604
129	upp	Pribosyltran	380.035	471.111	536.236	396.698	425.573	466.467	0.339444	1.09609
130	add	A_deaminase	222.775	89.7008	201.026	208.708	156.238	204.867	0.299027	1.31125
131	deoB	PPM_N	135.955	172.101	139.246	175.048	154.028	157.147	0.456807	1.02025
132	smc04118	No pfam hits	178.095	175.211	130.876	88.9282	176.653	109.902	0.0961853	-1.60736
133	smc04117	TadE	113.485	228.811	117.986	63.4282	171.148	90.7074	0.187593	-1.88682
134	smc04115	No pfam hits	851.385	954.151	555.576	375.478	902.768	465.527	0.0380798	-1.93924
135	pilA1	Flp_Fap	7397.4	7531.72	5464.89	6647.06	7464.56	6055.97	0.124671	-1.23259
136	cpaA1	Peptidase_A24	2256.92	2716.14	1261.78	1451.59	2486.53	1356.68	0.0453402	-1.8328
137	cpaB1	SAF	214.145	127.981	121.006	112.008	171.063	116.507	0.211917	-1.46826
138	cpaC1	Secretin	292.135	237.321	212.807	200.828	264.728	206.817	0.134902	-1.28001
139	cpaD1	Pilus_CpaD	382.105	257.841	267.707	251.058	319.973	259.382	0.253162	-1.2336
140	cpaE1	No pfam hits	180.905	37.2708	74.1365	333.858	109.088	203.997	0.301737	1.87003
141	cpaF1	GSPII_E	159.915	105.491	141.957	5.8082	132.703	73.8824	0.270955	-1.79614
142	smc02821	GSPII_F	140.135	10.5508	2.5235	18.6882	75.343	10.6059	0.249363	-7.10391
143	smc02822	GSPII_F	180.675	212.711	149.037	174.658	196.693	161.847	0.118699	-1.2153
144	smc02824	TPR_2	124.325	114.851	257.687	83.3882	119.588	170.537	0.331576	1.42604
145	pepA2	Peptidase_M17	315.715	212.081	484.276	261.478	263.898	372.877	0.250012	1.41296
146	smc02826	MarR	245.165	101.991	242.877	112.008	173.578	177.442	0.485931	1.02226
147	smc02827	NLPC_P60	168.375	30.4608	142.736	110.838	99.418	126.787	0.38006	1.2753
148	smc02828	2+Hacid_dh_C	435.045	374.381	441.207	417.278	404.713	429.242	0.282007	1.06061
149	smc02829	ABC_tran	289.925	190.511	288.347	235.558	240.218	261.952	0.373231	1.09048
150	smc02830	BPD_transp_1	519.075	518.541	531.466	479.648	518.808	505.557	0.349519	-1.02621
151	smc02831	BPD_transp_1	846.145	940.011	873.226	527.238	893.078	700.232	0.229052	-1.2754
152	smc02832	SBP_bac_5	2440.88	2891.07	2201.14	2555.76	2665.97	2378.45	0.213123	-1.12089
153	mepA	Peptidase_M74	515.825	770.351	629.306	462.588	643.088	545.947	0.298705	-1.17793
154	mgsA	MGS	163.635	155.671	206.376	199.098	159.653	202.737	0.00783919	1.26986
155	glk	Glucokinase	256.315	170.031	231.177	98.1582	213.173	164.667	0.305887	-1.29457
156	smc02836	ABC_tran	137.355	84.4208	53.2265	261.318	110.888	157.272	0.366847	1.4183
157	dapB	DapB_C	400.725	356.051	590.836	354.168	378.388	472.502	0.285259	1.24872
158	gpmA	PGAM	2379.42	2310.86	2996.44	2790.83	2345.14	2893.63	0.0457532	1.23389
159	smc02841	DNA_binding_1	116.285	120.911	117.726	142.078	118.598	129.902	0.260428	1.09532
160	smc02842	DUF2244	336.715	223.951	203.057	310.698	280.333	256.877	0.395965	-1.09131
161	nth	HhH+GPD	216.315	371.301	288.457	224.878	293.808	256.667	0.359458	-1.1447
162	smc02844	TetR_N	154.555	121.041	77.1365	167.928	137.798	122.532	0.398211	-1.12458
163	smc02845	Glyoxalase	359.835	460.751	506.816	355.508	410.293	431.162	0.421277	1.05086
164	smc02846	PfkB	371.135	253.801	457.647	495.868	312.468	476.757	0.0961991	1.52578
165	smc02847	KTI12	117.175	133.641	156.687	91.0982	125.408	123.892	0.485424	-1.01223
166	smc02848	SH3_4	356.495	323.251	402.617	298.038	339.873	350.327	0.437991	1.03076
167	gyaR	2+Hacid_dh_C	642.095	595.451	524.576	353.238	618.773	438.907	0.133021	-1.4098
168	polA	DNA_pol_A	212.545	277.071	469.466	379.998	244.808	424.732	0.0467353	1.73496
169	smc02851	MarR	138.805	78.8408	124.356	123.038	108.823	123.697	0.353408	1.13668
170	smc02852	Peptidase_M20	1317.48	1169.63	1722.43	1177.05	1243.55	1449.74	0.292791	1.1658
171	smc02853	No pfam hits	282.565	237.901	231.876	235.238	260.233	233.557	0.221454	-1.11421
172	smc02854	No pfam hits	248.165	148.451	390.627	189.958	198.308	290.292	0.261841	1.46385
173	smc02855	DUF6	152.955	124.281	225.246	183.108	138.618	204.177	0.0700417	1.47295
174	smc02856	Transgly	174.265	135.091	83.3565	70.7782	154.678	77.0674	0.0655738	-2.00705
175	dnaK	HSP70	4744.23	5584.92	5754.36	4615.39	5164.57	5184.87	0.489962	1.00393
176	dnaJ	DnaJ_C	510.275	482.721	992.877	736.838	496.498	864.857	0.10475	1.74192
177	smc02859	DUF2182	109.065	46.7308	85.1465	101.808	77.898	93.4774	0.35268	1.2
178	smc02860	DUF1326	724.685	461.921	448.387	493.188	593.303	470.787	0.25995	-1.26024
179	pit	PHO4	393.905	456.981	591.486	483.528	425.443	537.507	0.122113	1.26341
180	smc02862	PhoU_div	607.835	990.821	816.377	666.328	799.328	741.352	0.408136	-1.0782
181	recF	SMC_N	265.615	149.401	334.076	257.038	207.508	295.557	0.174945	1.42432
182	moeB	ThiF	290.775	214.761	140.677	137.568	252.768	139.122	0.102477	-1.81688
183	smc02865	Acetyltransf_1	80.9852	73.1808	118.317	32.4082	77.083	75.3624	0.487268	-1.02283
184	smc02866	TetR_N	275.685	171.581	231.547	189.918	223.633	210.732	0.42433	-1.06122
185	smc02867	ACR_tran	248.665	156.401	489.917	355.928	202.533	422.922	0.0643698	2.08817
186	smc02868	HlyD	1195.06	1002.55	1211.18	1550.54	1098.8	1380.86	0.157311	1.25669
187	smc02869	ABC_tran	252.405	239.601	272.347	215.488	246.003	243.917	0.476842	-1.00855
188	smc02870	GFO_IDH_MocA	176.985	212.591	346.826	198.778	194.788	272.802	0.238918	1.40051
189	smc02871	BPD_transp_1	417.305	431.911	570.786	395.368	424.608	483.077	0.312732	1.1377
190	smc02872	BPD_transp_1	193.305	150.181	198.146	236.538	171.743	217.342	0.128302	1.26551
191	smc02873	SBP_bac_1	8104.38	7219.62	8020.53	8184.73	7662	8102.63	0.249057	1.05751
192	smc02874	No pfam hits	142.815	0.9808	123.067	125.898	71.898	124.482	0.296898	1.73137
193	smc02875	BcrAD_BadFG	112.715	6.1808	82.4465	100.928	59.448	91.6874	0.326528	1.54231
194	smc02876	UTRA	280.825	186.651	148.787	179.958	233.738	164.372	0.181836	-1.422
195	smc02877	SIS	211.235	97.7008	235.266	151.548	154.468	193.407	0.320274	1.25209
196	nagA	Amidohydro_1	96.9052	87.0408	185.386	90.4282	91.973	137.907	0.254755	1.49943
197	cutC	CutC	100.255	49.8008	85.4865	137.038	75.028	111.262	0.210453	1.48294
198	smc02880	ROK	191.025	107.331	140.677	98.3682	149.178	119.522	0.305334	-1.24812
199	smc02881	Amidase	328.485	374.891	420.716	293.548	351.688	357.132	0.473364	1.01548
200	smc02882	DUF540	566.095	634.101	746.107	574.098	600.098	660.102	0.305855	1.09999
201	smc02883	SlyX	550.115	738.701	691.687	673.988	644.408	682.837	0.37684	1.05964
202	smc02884	Bmp	863.075	1163.34	909.097	595.898	1013.21	752.497	0.176319	-1.34646
203	msrA1	PMSR	2785.23	2344.95	2192.14	2163.6	2565.09	2177.87	0.164057	-1.1778
204	smc02886	No pfam hits	583.925	594.531	814.097	609.658	589.228	711.877	0.220962	1.20815
205	smc02887	HicB	72.1152	106.051	78.9465	54.4182	89.083	66.6824	0.202947	-1.33593
206	smc05001	No pfam hits	88.7052	108.481	79.6665	62.0882	98.593	70.8774	0.0864581	-1.39104
207	smc02888	HTH_AraC	116.285	143.041	97.4965	51.8482	129.663	74.6723	0.101387	-1.73643
208	smc02889	MFS_1	49.7752	115.791	63.4365	92.4182	82.783	77.9274	0.454946	-1.06231
209	smc02890	TonB_dep_Rec	144.105	98.2708	79.3565	143.608	121.188	111.482	0.415391	-1.08706
210	smc02891	FAD_binding_2	120.105	45.3208	0.7665	66.4182	82.713	33.5924	0.214545	-2.46226
211	smc02892	MFS_1	444.945	102.061	153.966	160.418	273.503	157.192	0.31025	-1.73993
212	smc02893	LysR_substrate	100.955	10.5392	134.567	55.6382	55.7472	95.1024	0.290187	1.70596
213	smc02894	BON	123.475	47.7008	234.577	144.928	85.588	189.752	0.110698	2.21704
214	smc02895	Mem_trans	235.175	115.531	200.077	244.278	175.353	222.177	0.287241	1.26703
215	ilvE1	Aminotran_4	2380.93	2227.58	3748.29	2698.4	2304.25	3223.34	0.162801	1.39887
216	smc02897	Cytochrom_C	2970.06	2522.8	4772.65	2866.6	2746.43	3819.62	0.228123	1.39076
217	kdsB	CTP_transf_3	1828.9	1807.47	1561.96	1936.78	1818.18	1749.37	0.387998	-1.03934
218	pheA	PDT	442.215	514.921	658.266	379.548	478.568	518.907	0.410877	1.08429
219	smc02900	DUF1127	6073.36	6871.33	6326.8	6205.03	6472.34	6265.91	0.347978	-1.03295
220	smc02901	Glyoxalase	155.615	110.511	225.457	122.078	133.063	173.767	0.28681	1.3059
221	smc02902	HTH_11	169.865	158.811	276.026	204.528	164.338	240.277	0.136984	1.46209
222	smc02903	NUDIX+like	93.9352	83.3808	151.996	185.128	88.658	168.562	0.0524668	1.90126
223	smc02904	HIT	327.595	204.061	245.917	220.768	265.828	233.342	0.34585	-1.13922
224	dnaX	AAA	588.925	343.231	441.887	348.808	466.078	395.347	0.334399	-1.17891
225	smc02906	DUF149	488.005	865.431	471.917	329.808	676.718	400.862	0.181671	-1.68816
226	smc02907	LysE	239.685	111.661	165.937	237.868	175.673	201.902	0.381487	1.14931
227	recR	RecR	226.785	210.711	192.616	117.298	218.748	154.957	0.165099	-1.41167
228	mltB1	No pfam hits	208.845	108.851	222.146	173.598	158.848	197.872	0.289108	1.24567
229	smc02910	DUF894	200.975	97.9808	194.907	105.148	149.478	150.027	0.497163	1.00368
230	smc02911	DUF150	635.555	865.161	592.637	364.518	750.358	478.577	0.117544	-1.56789
231	nusA	NusA_N	505.995	401.531	866.806	527.698	453.763	697.252	0.186657	1.5366
232	smc02913	DUF448	2787.35	2246.72	1684.12	2531.58	2517.03	2107.85	0.256939	-1.19412
233	infB	GTP_EFTU	322.155	357.021	259.417	183.338	339.588	221.377	0.0776333	-1.53398
234	rbfA	RBFA	1014.77	1382.32	784.167	864.178	1198.54	824.172	0.139632	-1.45424
235	truB	TruB_N	237.105	206.821	234.697	166.158	221.963	200.427	0.322566	-1.10745
236	smc00322	HWE_HK	176.965	100.091	111.817	244.408	138.528	178.112	0.333856	1.28575
237	rpsO	Ribosomal_S15	10714.3	17728	7125.81	8474.03	14221.1	7799.92	0.154974	-1.82324
238	pnp	RNase_PH	1180.51	1237.47	1622.72	1647.47	1208.99	1635.09	0.0099388	1.35245
239	rsmc	MTS	139.885	14.5808	289.836	181.388	77.233	235.612	0.0993578	3.05067
240	fabI2	No pfam hits	2092.66	2022.88	2219.1	2071.38	2057.77	2145.24	0.216243	1.04251
241	fabB	ketoacyl+synt	1357.78	1630.27	2514.71	1816.06	1494.02	2165.38	0.139138	1.44936
242	fabA	FabA	1644.75	1503.63	3598.25	2516.74	1574.19	3057.49	0.108807	1.94227
243	irr	FUR	2428.44	3789.16	1874.62	1452.99	3108.8	1663.8	0.129533	-1.86849
244	smc00330	UPF0126	191.135	39.5608	81.8465	22.1382	115.348	51.9923	0.276483	-2.21856
245	smc00331	DUF218	193.755	229.381	199.197	160.098	211.568	179.647	0.175867	-1.17769
246	smc00332	FYDLN_acid	1519.44	2186.34	1798.68	1400.91	1852.89	1599.79	0.297082	-1.15821
247	aroA	EPSP_synthase	525.075	344.281	662.836	422.468	434.678	542.652	0.27612	1.2484
248	cmk	Cytidylate_kin	943.325	1137.63	895.826	1168.52	1040.48	1032.17	0.482681	-1.00805
249	rpsA	S1	7673.8	8976.1	8814.96	7577.35	8324.95	8196.15	0.449581	-1.01571
250	smc00336	No pfam hits	269.105	104.401	139.787	73.3182	186.753	106.552	0.250513	-1.75269
251	smc00337	No pfam hits	156.385	127.151	95.3465	91.3982	141.768	93.3723	0.0906377	-1.51831
252	smc00338	BA14K	297.605	191.201	242.347	115.258	244.403	178.802	0.256897	-1.36689
253	cyaA	Guanylate_cyc	228.715	68.0008	156.966	240.378	148.358	198.672	0.324889	1.33914
254	smc00340	2+Hacid_dh_C	175.395	259.751	426.746	296.468	217.573	361.607	0.112646	1.662
255	smc00341	No pfam hits	492.565	562.511	417.216	448.248	527.538	432.732	0.0926417	-1.21909
256	rnd2	3_5_exonuc	469.265	488.501	434.667	369.108	478.883	401.887	0.117878	-1.19159
257	smc00344	GIY+YIG	88.5252	138.901	125.776	81.6682	113.713	103.722	0.396983	-1.09632
258	smc00345	Seleno_W_rel	166.395	155.691	268.246	217.498	161.043	242.872	0.0894002	1.50812
259	smc00346	DoxX	429.715	606.631	661.526	461.488	518.173	561.507	0.388367	1.08363
260	rnk	No pfam hits	679.145	969.541	911.326	911.898	824.343	911.612	0.327736	1.10587
261	smc00348	No pfam hits	373.675	599.061	428.546	277.398	486.368	352.972	0.220848	-1.37792
262	lepA	LepA_C	506.985	693.651	530.226	380.358	600.318	455.292	0.17712	-1.31853
263	smc00350	MFS_1	184.745	25.5008	70.5565	48.8882	105.123	59.7224	0.334933	-1.7602
264	smc00351	HTH_3	250.115	210.711	337.966	173.748	230.413	255.857	0.4048	1.11043
265	smc00352	Acetyltransf_1	260.555	126.411	123.067	226.538	193.483	174.802	0.42354	-1.10687
266	exoD	ExoD	280.985	242.341	324.526	205.328	261.663	264.927	0.482852	1.01248
267	smc00354	OmpA	5181.26	5129.97	2949.94	2530.26	5155.61	2740.1	0.0259905	-1.88154
268	kamA	Radical_SAM	148.155	14.0108	100.346	130.998	81.083	115.672	0.348485	1.42659
269	genX	tRNA+synt_2	164.965	27.4608	37.8465	95.8982	96.213	66.8723	0.373715	-1.43876
270	efp	Elong+fact+P_C	343.495	686.221	602.256	290.538	514.858	446.397	0.397828	-1.15336
271	cfa1	CMAS	1535.45	1294.95	1937.84	1337.61	1415.2	1637.72	0.296238	1.15724
272	smc00359	Rubrerythrin	471.845	451.491	498.357	380.488	461.668	439.422	0.385271	-1.05062
273	smc00360	DUF920	895.105	986.641	910.026	495.578	940.873	702.802	0.22514	-1.33874
274	smc00361	No pfam hits	2300.16	2572.01	2569.91	3011.53	2436.08	2790.72	0.163548	1.14558
275	infC	IF3_C	39912.2	45314.2	50829.6	41697.5	42613.2	46263.5	0.288194	1.08566
276	rpmI	Ribosomal_L35p	27645.2	29696.2	23183.7	24039.1	28670.7	23611.4	0.0449648	-1.21427
277	rplT	Ribosomal_L20	1781.88	2208.61	3964.66	4084.72	1995.24	4024.69	0.0253594	2.01714
278	pheS	tRNA+synt_2d	2537.35	1913.87	3283.3	2488.5	2225.61	2885.9	0.163702	1.29668
279	pheT	B3_4	230.795	240.851	391.816	193.768	235.823	292.792	0.3338	1.24158
280	smc00367	No pfam hits	93.8352	117.641	249.647	116.698	105.738	183.172	0.223772	1.73232
281	smc00368	Aldo_ket_red	90.0852	11.3208	32.8465	151.108	50.703	91.9774	0.313754	1.81404
282	smc00369	No pfam hits	241.135	270.351	235.657	102.438	255.743	169.047	0.205038	-1.51285
283	smc00370	LysR_substrate	459.135	254.761	486.357	314.998	356.948	400.677	0.387476	1.12251
284	smc00371	DUF892	936.975	1766.09	4166.73	4032.39	1351.53	4099.56	0.0441875	3.03326
285	smc00372	adh_short	130.845	39.9608	2.6935	131.828	85.403	67.2609	0.420874	-1.26973
286	smc00373	No pfam hits	72.2752	28.4508	125.587	78.0182	50.363	101.802	0.126741	2.02137
287	smc00374	Aldo_ket_red	3421.2	4089.03	3952.87	5309.7	3755.11	4631.28	0.200931	1.23333
288	smc00375	GFO_IDH_MocA	389.535	337.621	397.006	313.268	363.578	355.137	0.441207	-1.02377
289	smc00376	No pfam hits	337.525	128.731	143.317	188.698	233.128	166.007	0.317706	-1.40432
290	smc00377	HTH_3	126.905	82.6508	70.6565	140.388	104.778	105.522	0.493756	1.0071
291	xseA	Exonuc_VII_L	90.2052	45.7408	78.2165	171.578	67.973	124.897	0.21107	1.83746
292	smc00379	Flavodoxin_2	266.635	175.691	69.3265	170.378	221.163	119.852	0.137949	-1.8453
293	pecS	MarR	101.825	62.3808	48.4465	67.2882	82.103	57.8674	0.20971	-1.41881
294	pecM	DUF6	256.105	212.281	264.957	105.708	234.193	185.332	0.324544	-1.26364
295	smc00382	Peptidase_M29	3424.47	5530.33	3575.24	5437.19	4477.4	4506.21	0.492765	1.00644
296	gst3	GST_N	534.615	633.981	714.707	442.228	584.298	578.467	0.486667	-1.01008
297	smc00384	MarR	90.6852	93.0108	93.8365	116.348	91.848	105.092	0.223483	1.1442
298	smc00385	YbaK	155.455	199.151	331.697	304.818	177.303	318.257	0.0233162	1.79499
299	smc00386	ArsC	521.695	716.911	545.796	232.828	619.303	389.312	0.179354	-1.59076
300	tatA	Aminotran_1_2	191.135	151.211	57.1165	140.018	171.173	98.5673	0.149851	-1.73661
301	smc00388	AstE_AspA	186.775	158.921	195.266	161.428	172.848	178.347	0.413021	1.03182
302	smc00389	No pfam hits	89.1952	153.141	164.047	69.5382	121.168	116.792	0.473345	-1.03747
303	smc00390	No pfam hits	464.775	429.121	542.847	342.218	446.948	442.532	0.486053	-1.00998
304	smc00391	No pfam hits	91.6152	5.7392	8.0865	42.0118	48.6772	25.0492	0.340949	-1.94327
305	smc00392	PhdYeFM	124.035	89.0308	91.3065	74.2782	106.533	82.7924	0.192349	-1.28675
306	smc00393	PIN	214.305	155.431	355.357	203.388	184.868	279.372	0.208418	1.5112
307	guaA	GMP_synt_C	831.495	304.411	558.026	578.438	567.953	568.232	0.499663	1.00049
308	pfs	PNP_UDP_1	194.315	101.351	203.427	147.268	147.833	175.347	0.336017	1.18612
309	smc00396	4HBT	251.515	227.301	227.256	158.808	239.408	193.032	0.194731	-1.24025
310	smc00397	Acetyltransf_1	237.215	95.7008	87.2965	77.1682	166.458	82.2324	0.222039	-2.02424
311	smc00460	DUF1513	178.945	75.3508	98.4165	224.178	127.148	161.297	0.358565	1.26858
312	corA1	CorA	143.175	85.9508	167.376	95.8982	114.563	131.637	0.373253	1.14904
313	smc00400	Peptidase_M75	88.1152	151.351	161.506	100.988	119.733	131.247	0.40857	1.09617
314	smc00401	DUF1111	254.725	147.211	117.026	154.718	200.968	135.872	0.213618	-1.47909
315	smc00402	Peptidase_M75	401.815	638.271	451.197	392.788	520.043	421.992	0.27814	-1.23235
316	sun2	Nol1_Nop2_Fmu	515.765	447.881	528.947	333.978	481.823	431.462	0.348945	-1.11672
317	smc00404	DPBB_1	320.905	345.751	376.716	303.868	333.328	340.292	0.440796	1.02089
318	smc00405	No pfam hits	293.705	201.321	238.766	95.3682	247.513	167.067	0.229673	-1.48152
319	smc00406	DUF1730	104.375	77.1492	53.7665	266.138	90.7622	159.952	0.315961	1.76232
320	gst4	GST_C	866.315	684.351	495.326	599.398	775.333	547.362	0.0966915	-1.41649
321	smc00408	BacA	2933.21	3662.52	3587.07	3036.04	3297.86	3311.55	0.489502	1.00415
322	smc00409	No pfam hits	440.935	539.631	630.836	345.848	490.283	488.342	0.495745	-1.00397
323	smc00410	Epimerase	839.225	1005.79	761.506	701.708	922.508	731.607	0.117126	-1.26093
324	smc00411	DUF1330	606.245	901.631	1355.57	1087.06	753.938	1221.31	0.0725683	1.61991
325	pyrF	OMPdecase	260.555	213.921	467.907	240.498	237.238	354.202	0.243499	1.49303
326	smc00413	PGAM	288.965	247.041	442.457	323.088	268.003	382.772	0.140853	1.42824
327	pmtA	Methyltransf_11	27864.1	29610	21679.8	20310.5	28737	20995.1	0.0115038	-1.36875
328	dnaN	DNA_pol3_beta_2	3491.85	3222.27	3501.72	2924.18	3357.06	3212.95	0.355334	-1.04485
329	smc00416	TP_methylase	396.065	267.001	385.867	286.078	331.533	335.972	0.48091	1.01339
330	smc00418	UPF0102	160.945	171.581	69.9265	140.338	166.263	105.132	0.163802	-1.58146
331	gshB1	GSH+S_ATP	602.825	604.071	742.466	388.648	603.448	565.557	0.432839	-1.067
332	smc00420	Mg_chelatase	117.055	162.581	69.7265	231.508	139.818	150.617	0.458193	1.07724
333	cysK1	PALP	5057.34	3344.9	4521.69	5085.85	4201.12	4803.77	0.304036	1.14345
334	smc00422	LysE	263.055	94.4108	323.086	133.488	178.733	228.287	0.367119	1.27725
335	smc00423	LysE	789.145	802.181	622.066	588.348	795.663	605.207	0.0163998	-1.31469
336	smc00424	DUF6	205.805	147.881	108.087	121.318	176.843	114.702	0.132489	-1.54176
337	smc00425	AsnC_trans_reg	200.025	164.231	289.806	261.328	182.128	275.567	0.0298707	1.51304
338	dnaS	dUTPase	251.455	162.881	234.297	191.978	207.168	213.137	0.459003	1.02881
339	prfC	GTP_EFTU	278.875	163.631	263.056	188.868	221.253	225.962	0.476196	1.02128
340	smc00428	DUF6	68.9652	8.0708	17.5765	28.6982	38.518	23.1374	0.3511	-1.66475
341	smc00429	AraC_binding	116.935	51.3208	90.5665	85.8982	84.128	88.2323	0.460405	1.04879
342	smc00430	Epimerase	333.055	78.0508	225.177	470.498	205.553	347.837	0.252893	1.6922
343	smc00431	GFA	180.025	94.9008	188.616	122.838	137.463	155.727	0.384168	1.13287
344	iolB	IolB	385.045	438.991	355.347	169.168	412.018	262.257	0.169657	-1.57104
345	iolE	AP_endonuc_2	254.445	208.871	496.246	442.718	231.658	469.482	0.0112822	2.02662
346	iolD	TPP_enzyme_M	186.775	173.981	223.526	171.578	180.378	197.552	0.313508	1.09521
347	iolC	DUF2090	121.755	150.621	123.067	86.3682	136.188	104.717	0.158108	-1.30053
348	smc01164	SIS	77.2452	116.161	153.907	60.7082	96.703	107.307	0.430548	1.10966
349	smc01163	GFO_IDH_MocA	84.1152	36.5208	30.6765	140.298	60.318	85.4874	0.365186	1.41728
350	smc01162	No pfam hits	297.655	207.271	179.726	228.358	252.463	204.042	0.234869	-1.23731
351	coaBC	DFP	137.675	119.101	168.976	205.158	128.388	187.067	0.0707067	1.45705
352	smc01160	Rrf2	156.825	200.401	419.976	240.728	178.613	330.352	0.163982	1.84954
353	smc01159	Pyr_redox_2	404.255	278.311	829.076	508.068	341.283	668.572	0.130728	1.959
354	smc01158	Ank	148.835	144.921	95.9965	35.8082	146.878	65.9024	0.112637	-2.22872
355	smc01157	adh_short	222.015	27.7108	215.177	151.778	124.863	183.477	0.327217	1.46943
356	aarF	ABC1	275.975	89.0308	193.087	257.918	182.503	225.502	0.363733	1.23561
357	ubiE	Ubie_methyltran	807.595	873.261	816.377	566.768	840.428	691.572	0.218058	-1.21524
358	mutM	Fapy_DNA_glyco	172.325	73.3408	223.526	153.598	122.833	188.562	0.200994	1.53511
359	smc01153	ECH	471.525	333.111	424.957	616.838	402.318	520.897	0.215287	1.29474
360	rpsT	Ribosomal_S20p	659.575	731.261	1320.37	1405.1	695.418	1362.73	0.00377848	1.95959
361	dnaA	Bac_DnaA	23926.8	18998.1	32516.1	37145.4	21462.4	34830.8	0.0293935	1.62287
362	smc01151	YCII	671.765	713.591	1297.35	837.758	692.678	1067.55	0.174151	1.5412
363	smc01150	Sigma70_r2	436.455	258.911	245.036	427.668	347.683	336.352	0.468609	-1.03369
364	smc01149	AHSA1	142.535	261.961	376.026	196.818	202.248	286.422	0.263251	1.41619
365	smc01148	Glyoxalase	341.435	139.221	200.077	221.378	240.328	210.727	0.40941	-1.14047
366	smc01147	HemN_C	214.175	102.081	240.276	74.6782	158.128	157.477	0.497735	-1.00413
367	smc01146	Ham1p_like	269.505	202.371	335.086	204.928	235.938	270.007	0.350216	1.1444
368	smc01145	Glyoxalase	263.055	177.141	246.657	180.568	220.098	213.612	0.458157	-1.03036
369	rph	RNase_PH	562.795	562.361	736.046	425.978	562.578	581.012	0.462328	1.03277
370	hrcA	HrcA	435.445	547.231	518.937	296.898	491.338	407.917	0.295795	-1.2045
371	grpE	GrpE	715.545	599.291	979.167	779.958	657.418	879.562	0.11185	1.3379
372	ptsN	PTS_EIIA_2	743.405	1147.07	816.726	436.228	945.238	626.477	0.184847	-1.50881
373	smc01140	Ribosomal_S30AE	33570.5	29710.8	28795.8	32081.5	31640.6	30438.7	0.34155	-1.03949
374	rpoN	Sigma54_CBD	72.9452	122.021	148.236	108.808	97.483	128.522	0.216063	1.31841
375	smc01138	ABC_tran	271.015	237.671	381.137	305.178	254.343	343.157	0.110397	1.34919
376	smc01137	OstA	5058.51	4301.41	3364.2	4188.63	4679.96	3776.41	0.124334	-1.23926
377	smc01136	No pfam hits	3395.28	4212.05	2685.48	2462.44	3803.66	2573.96	0.0921926	-1.47775
378	smc01135	Peptidase_S49	402.735	264.791	892.546	547.678	333.763	720.112	0.117806	2.15756
379	ihfB	Bac_DNA_binding	5295.43	6070.41	5317.57	5419.01	5682.92	5368.29	0.282416	-1.05861
380	smc01133	No pfam hits	278.785	470.921	289.957	484.808	374.853	387.382	0.467693	1.03342
381	smc01132	COXG	479.685	638.951	618.397	494.498	559.318	556.447	0.490011	-1.00516
382	smc01131	No pfam hits	242.645	231.981	368.776	271.368	237.313	320.072	0.167984	1.34874
383	smc01130	SpoU_methylase	292.615	168.561	316.066	307.278	230.588	311.672	0.207444	1.35164
384	lspA	Peptidase_A8	245.545	151.851	134.207	164.428	198.698	149.317	0.237568	-1.33071
385	smc01128	HATPase_c	163.365	72.3508	130.636	74.4882	117.858	102.562	0.403204	-1.14914
386	olsB	No pfam hits	262.745	242.021	219.876	226.928	252.383	223.402	0.0954218	-1.12972
387	tme	Malic_M	568.015	607.801	449.867	441.878	587.908	445.872	0.0392573	-1.31856
388	mutS	MutS_V	67.2652	98.8708	108.927	47.8182	83.068	78.3724	0.45373	-1.05991
389	glnD	GlnD_UR_UTase	144.305	136.901	150.577	170.058	140.603	160.317	0.132348	1.14021
390	mviN	MVIN	242.975	151.851	110.486	79.8582	197.413	95.1723	0.121066	-2.07427
391	smc01122	Glyoxalase	190.765	56.3008	107.646	93.5382	123.533	100.592	0.395389	-1.22806
392	trpS	tRNA+synt_1b	398.445	467.621	392.006	355.358	433.033	373.682	0.152284	-1.15883
393	smc01120	Usp	523.035	560.901	486.707	444.468	541.968	465.587	0.0580444	-1.16405
394	smc01119	Nfu_N	592.695	586.911	848.586	721.558	589.803	785.072	0.0997818	1.33108
395	smc01118	Peptidase_M22	159.805	43.0908	269.486	245.438	101.448	257.462	0.108122	2.53788
396	rimI	Acetyltransf_1	73.9352	57.2508	66.5065	46.8782	65.593	56.6923	0.281297	-1.157
397	olsA	Acyltransferase	200.625	86.6508	157.037	176.468	143.638	166.752	0.377473	1.16092
398	miaB	UPF0004	374.655	358.761	370.107	226.928	366.708	298.517	0.257181	-1.22843
399	phoH	PhoH	950.355	962.841	1177.68	695.428	956.598	936.552	0.4736	-1.0214
400	smc01113	UPF0054	518.525	952.031	785.996	581.998	735.278	683.997	0.42855	-1.07497
401	tlyC	CBS	428.585	563.671	428.417	393.568	496.128	410.992	0.209156	-1.20715
402	lnt	CN_hydrolase	1636.55	1107.55	1041.74	1126.13	1372.05	1083.93	0.234949	-1.26581
403	phrR	HTH_3	4028.11	4429.51	3669.85	2825.7	4228.81	3247.77	0.10951	-1.30206
404	metK	S+AdoMet_synt_C	12150.5	9957.93	15861.4	13031.8	11054.2	14446.6	0.103184	1.30688
405	trmB	Methyltransf_4	790.355	806.121	1212.1	572.258	798.238	892.177	0.409092	1.11768
406	smc01107	DUF1150	2587.41	3351.33	2281.72	2339.39	2969.37	2310.55	0.166592	-1.28513
407	smc01106	HSP20	4868.5	3136.02	3664.79	4024.65	4002.26	3844.72	0.443007	-1.04098
408	iunH	IU_nuc_hydro	2027.82	2487.82	1756.03	2259.96	2257.82	2007.99	0.270364	-1.12442
409	mcpX	MCPsignal	221.765	35.3108	239.147	153.198	128.538	196.172	0.300593	1.52618
410	rbsK	PfkB	234.215	282.971	267.597	414.148	258.593	340.872	0.226712	1.31818
411	smc01102	RmuC	236.665	295.261	343.736	286.768	265.963	315.252	0.175569	1.18532
412	def1	Pep_deformylase	294.535	301.871	523.986	239.538	298.203	381.762	0.33091	1.28021
413	fmt	Formyl_trans_N	370.165	345.471	542.367	230.568	357.818	386.467	0.442184	1.08007
414	truA	PseudoU_synth_1	218.945	289.011	322.056	194.598	253.978	258.327	0.47954	1.01712
415	smc01097	No pfam hits	115.245	61.8708	219.317	64.9382	88.558	142.127	0.306297	1.60491
416	dapE	Peptidase_M20	292.495	282.391	173.016	346.178	287.443	259.597	0.40097	-1.10726
417	mexF1	ACR_tran	341.765	374.821	805.947	593.578	358.293	699.762	0.0923917	1.95304
418	mexE1	HlyD	577.935	334.121	588.556	760.798	456.028	674.677	0.146729	1.47946
419	smc01093	Abhydrolase_3	243.335	285.141	559.667	466.338	264.238	513.002	0.038939	1.94144
420	smc01092	LysR_substrate	183.285	65.4808	217.026	143.518	124.383	180.272	0.259512	1.44933
421	smc01091	DUF24	139.135	63.3108	38.5465	219.828	101.223	129.187	0.406818	1.27626
422	deaD	DEAD	102.715	104.281	79.5465	99.6882	103.498	89.6174	0.199251	-1.15489
423	smc01089	DUF805	296.925	175.091	485.576	369.648	236.008	427.612	0.0753269	1.81186
424	dapD	Hexapep	533.605	544.991	959.776	821.418	539.298	890.597	0.060886	1.6514
425	smc01731	Lysine_decarbox	637.805	555.101	838.266	650.118	596.453	744.192	0.168322	1.2477
426	smc01730	Hydrolase	378.185	548.481	557.506	291.698	463.333	424.602	0.416252	-1.09122
427	smc01729	DUF6	25.0852	12.1492	78.9465	31.7982	18.6172	55.3724	0.17502	2.97426
428	ada	DNA_binding_1	149.685	19.4708	38.8765	176.828	84.578	107.852	0.414556	1.27518
429	smc01727	No pfam hits	368.235	98.3008	315.427	216.338	233.268	265.882	0.425833	1.13981
430	argB	AA_kinase	1258.22	1269.55	1752.86	1210.56	1263.88	1481.71	0.284563	1.17235
431	smc01725	DUF2337	84.2652	151.331	76.0465	21.0182	117.798	48.5324	0.127999	-2.42721
432	msrB3	SelR	219.105	77.9208	194.907	195.768	148.513	195.337	0.313574	1.31529
433	smc01723	DUF1269	773.075	1224.52	2838.34	2304.47	998.798	2571.4	0.0241977	2.5745
434	smc01722	MMR_HSR1	322.495	511.051	493.756	291.418	416.773	392.587	0.438669	-1.06161
435	smc01721	60KD_IMP	481.735	754.711	724.316	565.478	618.223	644.897	0.442326	1.04315
436	rnpA	Ribonuclease_P	2777.71	3389.45	2295.45	2947.18	3083.58	2621.31	0.205019	-1.17635
437	mcpT	MCPsignal	551.305	703.071	492.927	466.728	627.188	479.827	0.147812	-1.30711
438	smc01718	SNARE_assoc	64.5752	21.2608	45.8565	11.1882	42.918	28.5224	0.328838	-1.50471
439	merA1	Pyr_redox_2	117.525	94.0908	97.6565	75.6082	105.808	86.6324	0.177966	-1.22135
440	smc01716	HATPase_c	279.825	192.561	73.9765	253.548	236.193	163.762	0.283601	-1.44229
441	smc01715	TetR_N	233.335	215.361	126.297	182.128	224.348	154.212	0.108316	-1.4548
442	smc01714	Ribonuc_L+PSP	188.675	131.301	148.567	190.678	159.988	169.622	0.406983	1.06022
443	smc01713	No pfam hits	549.795	194.611	166.807	163.718	372.203	165.262	0.225748	-2.25219
444	lldD	FMN_dh	757.425	664.841	1099.66	629.858	711.133	864.757	0.315226	1.21603
445	smc01711	DUF11	180.795	135.721	114.606	56.6282	158.258	85.6173	0.0970878	-1.84843
446	smc01710	DUF11	162.885	106.281	24.4365	100.628	134.583	62.5324	0.139058	-2.15221
447	smc01709	No pfam hits	156.735	95.9308	14.9965	110.168	126.333	62.5824	0.196615	-2.01867
448	smc01708	YadA	189.675	117.141	47.0865	152.378	153.408	99.7323	0.249496	-1.5382
449	smc01707	IalB	128.935	114.071	149.037	118.228	121.503	133.632	0.287586	1.09983
450	smc01706	No pfam hits	212.985	183.421	96.6565	215.688	198.203	156.172	0.303508	-1.26913
451	smc01705	YbaK	495.945	1137.19	568.566	205.608	816.568	387.087	0.194935	-2.10952
452	smc01704	ICMT	280.715	290.191	528.056	208.658	285.453	368.357	0.347579	1.29043
453	smc01703	DUF1810	112.275	129.221	119.466	125.658	120.748	122.562	0.434051	1.01503
454	smc01702	Aldo_ket_red	1938.93	1388.57	2073.7	1639.21	1663.75	1856.45	0.320165	1.11583
455	smc01701	UPF0029	222.335	80.9308	143.317	31.7982	151.633	87.5574	0.276988	-1.73181
456	putA	Pro_dh	156.735	129.221	157.096	142.308	142.978	149.702	0.359787	1.04703
457	smc02180	No pfam hits	234.215	182.391	52.3665	83.9882	208.303	68.1773	0.0310073	-3.05531
458	smc02179	Metallophos	361.535	285.021	362.117	232.828	323.278	297.472	0.385223	-1.08675
459	smc02178	No pfam hits	158.145	10.5508	73.8565	137.568	84.348	105.712	0.412513	1.25329
460	smc02177	No pfam hits	137.845	111.561	32.6165	77.1682	124.703	54.8924	0.0710497	-2.27177
461	cyaD1	Guanylate_cyc	84.2652	49.9908	13.5665	109.928	67.128	61.7474	0.465263	-1.08714
462	smc02175	cNMP_binding	228.315	152.671	195.026	124.488	190.493	159.757	0.306413	-1.19239
463	smc02174	DoxX	1581.17	1930.33	1519.95	1404.17	1755.75	1462.06	0.161218	-1.20087
464	frcS	RbsD_FucU	135.195	48.0508	98.6965	125.898	91.623	112.297	0.359581	1.22565
465	frcR	ROK	192.165	106.211	55.0465	109.198	149.188	82.1224	0.16884	-1.81666
466	frcB	Peripla_BP_1	507.825	366.531	272.627	278.538	437.178	275.582	0.130945	-1.58638
467	frcC	BPD_transp_2	284.055	385.601	563.056	426.028	334.828	494.542	0.106283	1.477
468	frcA	ABC_tran	191.345	160.971	362.117	236.538	176.158	299.327	0.143469	1.6992
469	frcK	PRK	124.325	54.9708	80.7865	150.588	89.648	115.687	0.324749	1.29046
470	pyrC	No pfam hits	780.895	982.841	971.667	599.078	881.868	785.372	0.35238	-1.12287
471	pyrE	Pribosyltran	234.845	211.871	507.707	308.588	223.358	408.147	0.155711	1.82732
472	frk	PfkB	230.265	113.591	137.447	275.398	171.928	206.422	0.370113	1.20063
473	pgi	PGI	5253.79	4425.69	5267.72	4926.46	4839.74	5097.09	0.323724	1.05317
474	fadD	AMP+binding	313.945	368.301	454.667	308.168	341.123	381.417	0.34069	1.11812
475	smc02161	MFS_1	286.085	265.781	226.457	120.078	275.933	173.267	0.147892	-1.59253
476	smc02160	UPF0118	333.185	110.291	301.566	231.988	221.738	266.777	0.378564	1.20312
477	smc02159	No pfam hits	77.6952	6.3008	97.8165	34.7682	41.998	66.2923	0.330684	1.57846
478	smc02158	Acyltransferase	37.6752	55.5508	5.1565	89.1482	46.613	47.1524	0.495936	1.01157
479	cdsA2	CTP_transf_1	63.0352	21.7492	22.5065	51.2182	42.3922	36.8623	0.424245	-1.15001
480	smc02156	SBP_bac_1	7218.46	6471.1	9007.75	9599.79	6844.78	9303.77	0.0197752	1.35925
481	int	Phage_integrase	1531.1	1906.03	1263.66	1370.04	1718.56	1316.85	0.129789	-1.30506
482	smc02202	No pfam hits	937.595	1068.4	1219.61	710.768	1003	965.187	0.453424	-1.03917
483	smc02201	No pfam hits	222.845	245.101	476.586	255.678	233.973	366.132	0.220875	1.56485
484	smc02189	No pfam hits	407.275	406.281	249.637	194.938	406.778	222.287	0.0467996	-1.82996
485	smc02200	No pfam hits	365.415	488.451	311.046	241.958	426.933	276.502	0.100036	-1.54405
486	smc02184	HTH_3	195.765	186.621	117.207	121.058	191.193	119.132	0.00964197	-1.60488
487	smc02199	No pfam hits	8589.47	7752.54	3827.05	4218.74	8171	4022.89	0.016036	-2.03113
488	smc02203	No pfam hits	7453	7011.26	4461.32	3414.78	7232.13	3938.05	0.0325438	-1.83648
489	smc02155	No pfam hits	488.235	470.381	1131.89	525.678	479.308	828.782	0.22736	1.72912
490	smc02154	DUF1156	1732.65	1485.69	1867.19	1179.67	1609.17	1523.43	0.423447	-1.05628
491	smc04429	No pfam hits	602.415	1171.93	733.207	621.048	887.173	677.127	0.296991	-1.3102
492	smc02153	SMC_N	495.485	505.021	466.857	304.238	500.253	385.547	0.195965	-1.29751
493	smc02152	Helicase_C	667.715	528.421	854.046	761.208	598.068	807.627	0.0737172	1.35039
494	smc02151	HTH_3	1708.61	1899.3	1334.37	1316.64	1803.95	1325.5	0.0613332	-1.36096
495	smc02150	NPD	157.275	181.311	260.466	181.288	169.293	220.877	0.202518	1.3047
496	smc02149	No pfam hits	190.265	183.041	138.396	281.708	186.653	210.052	0.399543	1.12536
497	smc02148	PPK2	569.955	612.931	659.576	418.028	591.443	538.802	0.369269	-1.0977
498	phoR	HATPase_c	220.295	157.571	137.386	136.758	188.933	137.072	0.173117	-1.37835
499	pstS	No pfam hits	2125.81	1723.47	2976.63	2952.03	1924.64	2964.33	0.0602813	1.5402
500	smc02145	No pfam hits	362.595	283.701	580.976	489.708	323.148	535.342	0.037179	1.65665
501	smc02144	BPD_transp_1	1193.39	901.191	726.617	884.468	1047.29	805.542	0.158153	-1.3001
502	pstA	BPD_transp_1	220.535	183.431	292.236	206.838	201.983	249.537	0.227098	1.23544
503	pstB	ABC_tran	673.815	1090.25	768.976	1026.84	882.033	897.907	0.477612	1.018
504	phoU	PhoU	337.205	262.921	506.546	425.178	300.063	465.862	0.0479422	1.55255
505	phoB	Response_reg	100.355	86.5008	157.216	129.668	93.428	143.442	0.0612829	1.53533
506	smc02139	GcrA	831.145	927.881	845.486	390.518	879.513	618.002	0.225213	-1.42315
507	argD	Aminotran_3	1238.74	876.361	2652.71	2079.55	1057.55	2366.13	0.0396525	2.23737
508	argF1	OTCace_N	718.335	695.941	1135.66	810.878	707.138	973.267	0.173876	1.37635
509	hslO	HSP33	1064.28	671.341	1494.36	1570.19	867.808	1532.27	0.0861288	1.76568
510	apaG	DUF525	322.625	332.391	486.417	398.368	327.508	442.392	0.114708	1.35078
511	smc02134	CDP+OH_P_transf	391.645	194.891	278.086	203.508	293.268	240.797	0.345013	-1.2179
512	metZ	Cys_Met_Meta_PP	6924.3	6187.88	7121.29	8166.04	6556.09	7643.66	0.122367	1.16589
513	smc02218	DCD	401.055	286.581	469.107	277.068	343.818	373.087	0.411354	1.08513
514	smc02219	SBP_bac_3	350.495	230.581	360.586	120.808	290.538	240.697	0.378272	-1.20707
515	smc02220	FA_hydroxylase	253.325	80.0908	167.447	144.248	166.708	155.847	0.460374	-1.06969
516	smc02221	No pfam hits	90.8152	157.841	132.276	20.1282	124.328	76.2023	0.276231	-1.63155
517	smc02222	No pfam hits	126.765	158.811	114.496	102.978	142.788	108.737	0.126811	-1.31315
518	smc02223	Peptidase_S24	144.405	73.9908	154.537	92.5182	109.198	123.527	0.394652	1.13122
519	chaA	Na_Ca_ex	107.295	46.7592	152.356	54.7382	77.0272	103.547	0.34865	1.3443
520	smc02225	DUF24	95.5852	78.8408	59.9765	138.838	87.213	99.4074	0.40486	1.13982
521	smc02226	AHSA1	380.185	297.301	275.677	256.928	338.743	266.302	0.160088	-1.27202
522	fadB	3HCDH_N	212.305	199.571	335.796	331.058	205.938	333.427	0.00823343	1.61907
523	fadA	Thiolase_C	461.015	498.341	804.147	597.238	479.678	700.692	0.135241	1.46076
524	smc02229	Acyl+CoA_dh_N	234.845	153.741	524.776	318.258	194.293	421.517	0.120514	2.16949
525	smc02230	No pfam hits	187.505	63.7608	92.5965	159.498	125.633	126.047	0.497985	1.0033
526	smc02231	PG_binding_1	90.3252	39.5608	9.4265	117.428	64.943	63.4274	0.491415	-1.0239
527	smc02232	DUF81	153.805	32.9108	134.457	131.108	93.358	132.782	0.316028	1.42229
528	smc02234	Alph_Pro_TM	167.305	1.1892	98.0465	150.478	84.2472	124.262	0.357692	1.47497
529	smc02235	AsnC_trans_reg	930.145	1186.14	1104.98	875.878	1058.14	990.427	0.365945	-1.06837
530	smc02236	Metallophos	888.785	1178.86	1283.43	879.918	1033.82	1081.67	0.433327	1.04628
531	smc02237	DEAD_assoc	170.445	138.451	172.506	212.748	154.448	192.627	0.140874	1.2472
532	smc02238	Rrf2	10.8252	33.3708	100.746	6.8382	22.098	53.7923	0.310411	2.43426
533	smc02239	CMD	151.515	265.801	375.377	282.918	208.658	329.147	0.124078	1.57745
534	smc02240	DUF161	348.225	255.421	251.796	148.538	301.823	200.167	0.140999	-1.50785
535	smc02241	Methyltransf_12	69.6152	103.061	15.7735	34.5682	86.338	25.1709	0.0580003	-3.43008
536	smc02242	No pfam hits	1229.55	1559.57	1077.78	1084.12	1394.56	1080.95	0.154132	-1.29013
537	smc02243	SCP	245.545	370.741	427.786	383.488	308.143	405.637	0.172237	1.31639
538	dinF	MatE	193.385	119.131	250.496	129.888	156.258	190.192	0.34365	1.21717
539	pyrD	DHO_dh	277.605	220.551	281.496	121.948	249.078	201.722	0.329804	-1.23476
540	smc02246	DUF952	209.075	312.131	311.207	276.208	260.603	293.707	0.318039	1.12703
541	smc02247	No pfam hits	111.105	74.9208	169.386	134.358	93.013	151.872	0.07227	1.63281
542	smc02248	Response_reg	209.675	84.3108	48.1665	67.7382	146.993	57.9524	0.193099	-2.53645
543	smc02249	HATPase_c	180.905	91.6808	88.7465	93.7382	136.293	91.2423	0.248277	-1.49375
544	mscL	MscL	12401.1	9012.47	7414.4	7370.84	10706.8	7392.62	0.15041	-1.44831
545	smc02251	Aminotran_1_2	241.045	282.971	253.586	165.518	262.008	209.552	0.215208	-1.25032
546	galE	Epimerase	177.505	199.471	99.0165	163.318	188.488	131.167	0.152159	-1.437
547	pchB	CM_2	137.605	143.671	88.0965	128.718	140.638	108.407	0.176734	-1.29731
548	qxtB	Cyto_ox_2	203.905	50.1708	107.427	132.258	127.038	119.842	0.470381	-1.06004
549	qxtA	Bac_Ubq_Cox	54.2152	40.0308	100.287	12.4482	47.123	56.3674	0.434131	1.19617
550	hipO2	Peptidase_M20	185.585	81.7308	111.837	116.638	133.658	114.237	0.386088	-1.17
551	smc02257	BPD_transp_1	101.155	22.5308	22.0065	43.2682	61.843	32.6373	0.29557	-1.89485
552	smc02258	BPD_transp_1	179.395	49.5108	141.407	154.838	114.453	148.122	0.34772	1.29418
553	smc02259	SBP_bac_3	665.545	567.171	419.377	289.748	616.358	354.562	0.0462765	-1.73836
554	smc02260	ABC_tran	262.115	300.421	278.026	377.268	281.268	327.647	0.257577	1.16489
555	smc02261	TetR_N	257.625	277.431	152.567	215.488	267.528	184.027	0.102613	-1.45374
556	aspC	Aminotran_1_2	186.475	98.2108	136.466	176.068	142.343	156.267	0.405264	1.09782
557	ilvB1	TPP_enzyme_N	141.275	16.7492	176.937	182.918	79.0122	179.927	0.175716	2.27721
558	smc02264	No pfam hits	82.7752	164.741	92.3965	87.2082	123.758	89.8023	0.279629	-1.37812
559	secD2	SecD_SecF	389.955	261.921	574.197	291.678	325.938	432.937	0.293455	1.32828
560	smc02266	No pfam hits	4288.17	3913.48	4037.15	3084.35	4100.82	3560.75	0.224264	-1.15167
561	smc02267	Rrf2	878.555	1459.94	1097.49	619.378	1169.25	858.432	0.249254	-1.36207
562	kpsF3	SIS	386.005	214.881	288.347	231.718	300.443	260.032	0.360319	-1.15541
563	rkpJ	Capsule_synth	88.6252	70.9408	39.4765	110.078	79.783	74.7774	0.455513	-1.06694
564	rkpI	Sulfatase	269.105	108.341	125.587	192.888	188.723	159.237	0.390224	-1.18517
565	rkpH	adh_short	98.5552	119.441	123.876	117.488	108.998	120.682	0.227776	1.1072
566	rkpG	Aminotran_1_2	232.895	170.631	217.866	215.248	201.763	216.557	0.358789	1.07333
567	rkpA	ketoacyl+synt	339.485	412.341	321.716	259.048	375.913	290.382	0.109915	-1.29454
568	rkpU	Poly_export	734.725	722.201	968.996	664.718	728.463	816.857	0.332446	1.12134
569	pncA	Isochorismatase	185.455	113.611	211.927	90.4282	149.533	151.177	0.491974	1.011
570	pncB	NAPRTase	135.655	81.7108	119.726	177.708	108.683	148.717	0.20945	1.36836
571	smc02277	No pfam hits	224.715	257.971	202.167	189.038	241.343	195.602	0.0938259	-1.23385
572	smc02278	No pfam hits	373.965	211.151	318.697	262.018	292.558	290.357	0.491557	-1.00758
573	smc02279	No pfam hits	716.025	660.571	635.347	556.778	688.298	596.062	0.104574	-1.15474
574	smc02280	No pfam hits	183.165	147.491	79.9565	128.818	165.328	104.387	0.0966092	-1.58379
575	smc02281	No pfam hits	127.885	124.861	11.6265	72.6682	126.373	42.1474	0.110294	-2.99836
576	smc02282	Cu+oxidase_3	955.205	779.311	668.707	799.418	867.258	734.062	0.178399	-1.18145
577	smc02283	No pfam hits	1470.03	987.111	1062.95	1082.79	1228.57	1072.87	0.317668	-1.14513
578	smc02284	No pfam hits	363.215	257.141	458.276	275.648	310.178	366.962	0.327907	1.18307
579	cyaE1	Guanylate_cyc	169.585	259.781	220.266	150.648	214.683	185.457	0.330924	-1.15759
580	smc02326	No pfam hits	897.905	1594.21	1079.02	984.048	1246.06	1031.53	0.324037	-1.20797
581	rnhA2	RnaseH	196.545	199.841	181.407	241.728	198.193	211.567	0.367146	1.06748
582	smc02328	No pfam hits	84.4852	90.0608	117.557	97.3782	87.273	107.467	0.139087	1.23139
583	smc02286	No pfam hits	7571.11	9997.7	4052.21	3923.48	8784.4	3987.84	0.0784276	-2.2028
584	smc02287	Resolvase	5606.64	8418.83	3819.87	2818.35	7012.73	3319.11	0.101216	-2.11284
585	hsdR	HSDR_N	146.995	87.6808	143.526	110.168	117.338	126.847	0.406088	1.08104
586	hsdS	Methylase_S	1943.48	2391.15	1265.14	911.188	2167.31	1088.16	0.0343209	-1.99172
587	hsdM	N6_Mtase	355.835	335.461	317.586	202.858	345.648	260.222	0.185337	-1.32828
588	smc02297	No pfam hits	39.4152	67.0608	104.577	136.668	53.238	120.622	0.0443217	2.26572
589	smc02304	No pfam hits	356.875	357.461	305.756	278.538	357.168	292.147	0.0656054	-1.22256
590	murA	EPSP_synthase	367.525	274.791	702.466	528.608	321.158	615.537	0.0658335	1.91662
591	smc02306	No pfam hits	130.725	131.501	148.907	14.2282	131.113	81.5674	0.298087	-1.60742
592	hisD1	Histidinol_dh	436.975	171.201	416.867	320.028	304.088	368.447	0.357502	1.21165
593	smc02308	UPF0262	225.785	113.611	267.367	148.258	169.698	207.812	0.343622	1.2246
594	smc02309	LMWPc	307.205	196.861	264.736	199.088	252.033	231.912	0.394714	-1.08676
595	infA	eIF+1a	380.635	479.711	520.816	480.528	430.173	500.672	0.185306	1.16389
596	maf	Maf	392.435	316.201	394.556	305.208	354.318	349.882	0.473409	-1.01268
597	smc02312	DUF329	486.505	860.481	567.687	393.308	673.493	480.497	0.240579	-1.40166
598	smc04431	DUF497	778.805	1127.4	883.357	691.598	953.103	787.477	0.256711	-1.21032
599	smc04432	No pfam hits	11314.5	12560.3	8016.76	9352.98	11937.4	8684.87	0.0355627	-1.37451
600	smc02313	No pfam hits	4121.76	5319.9	2411.42	3091.78	4720.83	2751.6	0.0671725	-1.71567
601	smc02314	No pfam hits	157.745	29.2408	82.0065	77.1682	93.493	79.5874	0.432165	-1.17472
602	smc02315	No pfam hits	118.695	68.0008	85.2465	23.8182	93.348	54.5324	0.217828	-1.71179
603	smc02316	No pfam hits	140.255	26.0292	138.276	184.188	83.1422	161.232	0.192102	1.93924
604	smc02317	DUF930	3800.92	3851.38	2499.06	2373.51	3826.15	2436.28	0.00654337	-1.57049
605	smc02318	YbaK	302.415	234.691	489.687	472.968	268.553	481.327	0.0426064	1.7923
606	smc02319	No pfam hits	590.435	725.901	1261.98	821.568	658.168	1041.77	0.157054	1.58284
607	smc02320	Transgly_assoc	2364.3	2040.23	1667.95	1353.13	2202.26	1510.54	0.0461221	-1.45793
608	rhaI	No pfam hits	130.335	128.421	142.736	90.5882	129.378	116.662	0.355568	-1.109
609	rhaD	adh_short	188.215	63.1508	114.496	223.828	125.683	169.162	0.32684	1.34594
610	rhaR	DeoR	63.0352	59.9408	60.9065	192.528	61.488	126.717	0.251384	2.06085
611	rhaS	No pfam hits	217.515	189.801	193.037	180.328	203.658	186.682	0.210296	-1.09093
612	rhaT	ABC_tran	110.905	13.2592	45.2765	99.0482	62.0822	72.1624	0.438606	1.16237
613	rhaP	BPD_transp_2	73.1952	4.0292	73.9165	94.7082	38.6122	84.3124	0.2003	2.18357
614	rhaQ	BPD_transp_2	75.0052	28.8008	8.6535	72.6682	51.903	40.6609	0.40245	-1.27649
615	rhaU	DUF718	206.915	111.791	75.3765	106.548	159.353	90.9624	0.185814	-1.75186
616	rhaK	FGGY_N	96.9252	64.9908	58.6465	15.4482	80.958	37.0473	0.127074	-2.18526
617	icpA	MCPsignal	203.635	101.321	163.596	91.4582	152.478	127.527	0.366246	-1.19565
618	smc03005	No pfam hits	693.685	580.071	581.766	531.618	636.878	556.692	0.185997	-1.14404
619	cheY1	Response_reg	292.615	216.491	372.026	302.578	254.553	337.302	0.125252	1.32508
620	cheA	HATPase_c	362.305	230.301	437.726	283.828	296.303	360.777	0.295586	1.2176
621	cheW1	CheW	267.175	274.791	315.796	237.898	270.983	276.847	0.452478	1.02164
622	cheR	CheR	271.015	238.091	328.746	272.628	254.553	300.687	0.159215	1.18124
623	cheB	CheB_methylest	120.405	75.0708	80.3665	80.5882	97.738	80.4774	0.292841	-1.21448
624	cheY2	Response_reg	239.915	118.741	396.086	290.538	179.328	343.312	0.0902212	1.91444
625	cheD	CheD	308.705	266.421	248.336	267.758	287.563	258.047	0.187615	-1.11438
626	smc03013	No pfam hits	479.025	448.511	370.387	380.528	463.768	375.457	0.0416105	-1.23521
627	fliF	YscJ_FliF	385.525	145.551	106.476	152.028	265.538	129.252	0.227633	-2.05442
628	visN	GerE	1782.42	1434.26	1405.19	825.668	1608.34	1115.43	0.153568	-1.4419
629	visR	GerE	149.825	131.681	155.526	155.148	140.753	155.337	0.177085	1.10362
630	smc03017	No pfam hits	272.305	197.101	238.576	265.218	234.703	251.897	0.364548	1.07326
631	flhB	Bac_export_2	224.375	181.431	196.557	202.648	202.903	199.602	0.451554	-1.01654
632	fliG	FliG_C	204.395	192.681	160.407	180.228	198.538	170.317	0.0811106	-1.16569
633	fliN	SpoA	395.265	541.421	578.617	474.628	468.343	526.622	0.294322	1.12444
634	fliM	SpoA	106.995	142.181	163.197	305.708	124.588	234.452	0.177747	1.88182
635	motA	No pfam hits	927.405	1134.82	938.276	566.188	1031.11	752.232	0.17494	-1.37074
636	smc03023	DUF1217	236.805	139.471	235.417	165.528	188.138	200.472	0.428823	1.06556
637	flgF	Flg_bb_rod	189.945	132.631	219.636	188.418	161.288	204.027	0.175777	1.26499
638	fliI	ATP+synt_ab	113.655	120.971	138.187	135.348	117.313	136.767	0.0425638	1.16583
639	smc03026	No pfam hits	35.4452	17.7408	52.3165	3.9418	26.593	28.1291	0.480229	1.05777
640	flgB	No pfam hits	1937.11	1738.68	1879.45	2145.28	1837.89	2012.36	0.205348	1.09493
641	flgC	DUF1078	4036.63	4059.1	4438.67	4625.62	4047.86	4532.14	0.0585916	1.11964
642	fliE	FliE	1120.63	1082.96	851.927	636.138	1101.79	744.032	0.0887823	-1.48084
643	flgG	DUF1078	970.935	1102.05	1420.47	1107.94	1036.49	1264.2	0.181086	1.21969
644	flgA	SAF	184.165	10.8908	325.887	197.568	97.528	261.727	0.138617	2.68361
645	flgI	FlgI	247.525	187.831	207.756	181.968	217.678	194.862	0.291648	-1.11709
646	motE	No pfam hits	157.195	116.421	229.146	151.868	136.808	190.507	0.188059	1.39252
647	flgH	FlgH	238.445	179.871	262.887	207.678	209.158	235.282	0.291525	1.1249
648	fliL	FliL	175.655	192.751	310.437	297.018	184.203	303.727	0.00493451	1.64887
649	fliP	FliP	558.805	572.461	687.326	369.648	565.633	528.487	0.426886	-1.07029
650	flaA	Flagellin_N	15448.3	13481.2	9967.1	9024.4	14464.7	9495.75	0.0401041	-1.52329
651	flaB	Flagellin_N	1642.28	1050.63	3142.14	1911.93	1346.45	2527.03	0.135888	1.87681
652	flaD	Flagellin_N	865.845	848.991	551.806	444.708	857.418	498.257	0.0438386	-1.72083
653	flaC	Flagellin_N	1133.27	1336.68	1169.19	940.388	1234.97	1054.79	0.180835	-1.17083
654	smc03041	No pfam hits	303.655	355.821	268.086	288.368	329.738	278.227	0.135341	-1.18514
655	motB	OmpA	281.545	243.831	142.207	322.678	262.688	232.442	0.397359	-1.13012
656	motC	No pfam hits	77.6952	32.9108	33.1265	83.5082	55.303	58.3173	0.468493	1.05451
657	fliK	No pfam hits	342.365	193.041	228.957	218.798	267.703	223.877	0.331001	-1.19576
658	smc03045	No pfam hits	163.245	143.271	223.526	87.3182	153.258	155.422	0.489914	1.01412
659	rem	Trans_reg_C	1320.11	1091.42	779.576	596.928	1205.76	688.252	0.0382951	-1.75192
660	flgE	FlaE	5474.29	7327.83	5070.47	5096.45	6401.06	5083.46	0.195102	-1.25919
661	flgK	DUF1078	278.785	199.471	329.867	176.828	239.128	253.347	0.444198	1.05946
662	flgL	HAP3	1874.53	2357.9	1067.83	762.348	2116.21	915.087	0.0347179	-2.31258
663	flaF	FlaF	2032	2324.4	1435.46	1110.99	2178.2	1273.22	0.0272931	-1.71078
664	flbT	FlbT	1402.65	1509.01	1122.55	739.798	1455.83	931.172	0.101392	-1.56344
665	flgD	FlgD	623.785	790.541	649.076	494.378	707.163	571.727	0.178235	-1.23689
666	fliQ	Bac_export_3	789.215	796.421	442.647	603.098	792.818	522.872	0.0916412	-1.51627
667	flhA	FHIPEP	131.165	182.601	78.6265	38.9082	156.883	58.7674	0.0508671	-2.66956
668	fliR	Bac_export_1	200.145	128.971	148.907	171.788	164.558	160.347	0.463057	-1.02626
669	smc03056	No pfam hits	340.415	599.541	376.637	361.058	469.978	368.847	0.288933	-1.27418
670	smc03071	Rod+binding	180.025	61.5908	291.917	198.178	120.808	245.047	0.124065	2.0284
671	smc03072	No pfam hits	190.885	157.861	318.867	230.818	174.373	274.842	0.11679	1.57617
672	smc03057	No pfam hits	232.555	189.261	300.417	198.548	210.908	249.482	0.293077	1.1829
673	smc03058	Glycos_transf_2	119.455	59.3008	140.677	115.568	89.378	128.122	0.201952	1.43349
674	folD2	THF_DHG_CYH_C	278.665	149.041	231.366	168.888	213.853	200.127	0.436031	-1.06858
675	aglR	Peripla_BP_1	246.505	151.211	85.8865	148.138	198.858	117.012	0.152669	-1.69946
676	aglE	SBP_bac_1	339.325	418.541	1126.04	555.128	378.933	840.582	0.174276	2.21829
677	aglF	BPD_transp_1	164.145	256.751	205.937	176.828	210.448	191.382	0.376483	-1.09962
678	aglG	BPD_transp_1	192.325	82.1408	237.937	141.508	137.233	189.722	0.274477	1.38248
679	aglA	Alpha+amylase	120.535	99.5408	194.276	196.698	110.038	195.487	0.037234	1.77654
680	aglK	ABC_tran	290.425	275.671	365.476	267.958	283.048	316.717	0.307268	1.11895
681	smc03066	No pfam hits	3894.4	3953.39	2008.73	2007.64	3923.89	2008.18	0.00488847	-1.95395
682	edd	ILVD_EDD	2210.39	3140	2708.21	2511.54	2675.19	2609.87	0.455793	-1.02503
683	pgl	No pfam hits	462.615	616.021	633.796	519.118	539.318	576.457	0.369077	1.06886
684	zwf	G6PD_C	1278.48	1632.8	1637.06	1395.21	1455.64	1516.13	0.403743	1.04156
685	ordL	DAO	98.3852	82.9408	87.8165	78.5182	90.663	83.1673	0.254559	-1.09013
686	smc00762	Gln+synt_C	3511.49	3410.46	2302.13	2576.98	3460.97	2439.55	0.0289901	-1.41869
687	smc00763	HI0933_like	126.975	183.401	54.1965	165.708	155.188	109.952	0.283073	-1.41141
688	smc00764	No pfam hits	284.665	136.051	270.336	181.568	210.358	225.952	0.438415	1.07413
689	mcpZ	MCPsignal	89.1952	86.3908	116.266	105.818	87.793	111.042	0.060742	1.26482
690	smc00766	HTH_1	105.005	49.6708	31.5465	71.5982	77.338	51.5724	0.267957	-1.4996
691	smc00767	No pfam hits	216.395	146.281	184.596	61.7782	181.338	123.187	0.257939	-1.47205
692	aceA	ICL	193.195	126.761	199.596	275.938	159.978	237.767	0.133162	1.48625
693	smc00769	DUF2083	57.4352	37.2708	13.3265	56.3482	47.353	34.8374	0.334401	-1.35926
694	potF	SBP_bac_1	12332.4	10339.7	9656.47	9076.39	11336	9366.43	0.140016	-1.21028
695	potG	ABC_tran	288.775	165.431	661.857	328.378	227.103	495.117	0.166725	2.18014
696	potH	BPD_transp_1	602.385	569.381	631.066	588.128	585.883	609.597	0.239362	1.04048
697	potI	BPD_transp_1	199.585	160.971	74.8065	134.358	180.278	104.582	0.093669	-1.72379
698	smc00838	No pfam hits	50.8152	98.0508	152.417	68.6882	74.433	110.552	0.274135	1.48526
699	acsA2	AMP+binding	236.785	106.051	224.827	127.608	171.418	176.217	0.479382	1.028
700	fbpB	BPD_transp_1	112.795	42.7408	96.3865	33.1382	77.768	64.7623	0.40448	-1.20082
701	cbrA	HATPase_c	132.085	124.591	130.077	156.548	128.338	143.312	0.226361	1.11668
702	smc00777	Phasin_2	931.975	864.521	1478.99	1356.28	898.248	1417.63	0.0169254	1.57822
703	smc00778	adh_short	475.365	339.381	473.677	687.798	407.373	580.737	0.162467	1.42557
704	smc00779	FAD_binding_4	1810.15	1279.21	2155.34	1655.96	1544.68	1905.65	0.213334	1.23369
705	smc00780	LysR_substrate	190.975	196.921	208.486	230.498	193.948	219.492	0.120631	1.13171
706	iolA	Aldedh	1645.84	2397.1	1745.18	1376.61	2021.47	1560.89	0.210118	-1.29507
707	smc00782	DUF898	138.205	9.4108	96.5665	150.338	73.808	123.452	0.290089	1.67261
708	smc00783	Peptidase_M48	227.895	52.8492	76.4565	95.4882	140.372	85.9724	0.322853	-1.63276
709	fbpA	SBP_bac_1	2783.74	3111.36	1389.31	1782.55	2947.55	1585.93	0.0179655	-1.85856
710	rirA	Rrf2	286.835	588.141	516.097	379.878	437.488	447.987	0.478624	1.024
711	dppA1	SBP_bac_5	3518.45	3034.13	5919.95	5381.98	3276.29	5650.96	0.0115378	1.72481
712	dppB1	BPD_transp_1	3063.01	3110.54	3648.36	5740.81	3086.77	4694.58	0.183573	1.52087
713	dppC1	BPD_transp_1	1490.22	1385.93	2980.08	4448.93	1438.07	3714.5	0.0985699	2.58297
714	dppD1	ABC_tran	5505.26	5021.78	4611.52	4911.44	5263.52	4761.48	0.12185	-1.10544
715	dppF1	ABC_tran	4322.15	3880.64	4702.26	3943.37	4101.39	4322.81	0.337241	1.05399
716	smc00791	Ribonuc_L+PSP	701.905	858.421	770.736	579.508	780.163	675.122	0.243893	-1.15559
717	smc00792	No pfam hits	176.335	194.211	259.417	237.728	185.273	248.572	0.0245234	1.34165
718	smc00793	UPF0118	85.0652	31.2792	118.846	54.7382	58.1722	86.7923	0.283217	1.49199
719	smc00794	Response_reg	747.145	966.701	823.826	623.018	856.923	723.422	0.232434	-1.18454
720	smc00795	Rick_17kDa_Anti	288.125	290.071	794.326	489.148	289.098	641.737	0.129986	2.21979
721	smc00796	DUF1328	74.1152	131.931	457.796	249.618	103.023	353.707	0.115816	3.43329
722	smc00797	DAO	454.555	263.631	347.796	258.698	359.093	303.247	0.333575	-1.18416
723	smc00798	No pfam hits	455.205	658.281	463.447	463.958	556.743	463.702	0.263891	-1.20065
724	smc00799	MgtC	530.415	504.591	482.326	543.488	517.503	512.907	0.453846	-1.00896
725	smc00800	No pfam hits	2058.28	2993.06	5418.87	4829.14	2525.67	5124	0.029078	2.02877
726	smc00801	No pfam hits	172.485	116.691	259.847	110.168	144.588	185.007	0.343233	1.27955
727	smc00802	No pfam hits	331.085	116.421	294.776	147.338	223.753	221.057	0.492787	-1.01219
728	smc00803	DUF899	271.255	235.861	250.427	164.548	253.558	207.487	0.233688	-1.22204
729	smc00804	TPR_4	101.115	105.511	48.6365	108.288	103.313	78.4624	0.278704	-1.31672
730	smc00805	SGL	226.435	125.821	148.907	113.408	176.128	131.157	0.265191	-1.34288
731	smc00806	DUF1236	91.4852	50.7408	93.8365	134.078	71.113	113.957	0.136628	1.60248
732	smc00807	MFS_1	110.055	12.7608	71.5465	110.768	61.408	91.1574	0.325998	1.48445
733	chrA	Chromate_transp	214.905	111.681	327.966	257.658	163.293	292.812	0.0953025	1.79317
734	smc00809	No pfam hits	667.615	1065.54	727.766	803.498	866.578	765.632	0.350546	-1.13185
735	ppx	Ppx+GppA	176.105	16.2008	96.1465	28.2282	96.153	62.1873	0.374284	-1.54618
736	ftsJ	FtsJ	239.215	160.041	212.776	141.048	199.628	176.912	0.356196	-1.1284
737	smc00812	Glyoxalase	206.795	69.6608	75.4965	103.418	138.228	89.4574	0.30256	-1.54518
738	smc00813	MFS_1	82.3152	46.8108	18.0335	30.8818	64.563	24.4577	0.118787	-2.63979
739	smc00814	Lactamase_B	366.105	247.831	685.597	620.718	306.968	653.157	0.029577	2.12777
740	smc00815	IMPDH	857.945	721.361	1248.3	613.248	789.653	930.772	0.367061	1.17871
741	smc00816	DUF1123	287.885	320.151	373.786	318.378	304.018	346.082	0.172896	1.13836
742	dlhH	DLH	310.325	261.151	255.086	274.898	285.738	264.992	0.274977	-1.07829
743	oxyR	LysR_substrate	145.975	127.141	142.067	107.878	136.558	124.972	0.313711	-1.09271
744	katA	Catalase	400.445	361.911	336.127	343.738	381.178	339.932	0.134235	-1.12133
745	smc00820	LysR_substrate	482.995	254.811	440.776	453.018	368.903	446.897	0.309077	1.21142
746	smc00821	No pfam hits	518.165	753.351	601.776	422.728	635.758	512.252	0.248295	-1.2411
747	smc00822	DUF2136	7232.8	8266.13	4017.32	4284.87	7749.46	4151.09	0.0374101	-1.86685
748	smc00823	No pfam hits	3485.92	4303.69	2547.29	1886.98	3894.8	2217.13	0.0453204	-1.75668
749	smc00824	DUF2302	609.115	552.661	483.836	344.658	580.888	414.247	0.109163	-1.40227
750	gsh1	GCS2	393.665	399.331	375.746	343.858	396.498	359.802	0.126309	-1.10199
751	smc00826	Methyltrans_RNA	218.605	116.291	199.077	199.098	167.448	199.087	0.323691	1.18895
752	pit2	PHO4	210.375	93.1308	148.907	190.358	151.753	169.632	0.407058	1.11782
753	smc00828	NUDIX	616.345	654.451	764.726	771.018	635.398	767.872	0.0419308	1.20849
754	smc00829	FCD	80.0152	120.911	85.2465	38.7782	100.463	62.0124	0.170874	-1.62005
755	smc00830	No pfam hits	482.715	260.351	272.347	116.468	371.533	194.407	0.167285	-1.91111
756	smc00831	LysR_substrate	180.675	95.7008	71.6865	83.3882	138.188	77.5374	0.192805	-1.78221
757	glcD	FAD+oxidase_C	272.075	179.991	203.207	273.018	226.033	238.112	0.427498	1.05344
758	glcE	FAD_binding_4	175.275	123.481	147.817	212.888	149.378	180.352	0.268679	1.20736
759	glcF	CCG	466.505	503.111	445.976	321.388	484.808	383.682	0.168131	-1.26357
760	smc00925	YkuD	4003.58	3759.56	2547.3	2949.55	3881.57	2748.42	0.0291863	-1.41229
761	smc00924	YkuD	1078.83	1405.34	890.207	907.918	1242.08	899.062	0.141006	-1.38153
762	tag	Adenine_glyco	1453.93	1274.14	2266.57	2259.81	1364.03	2263.19	0.0315505	1.65919
763	smc00922	Transp_cyt_pur	1630.58	1152.05	2979.59	1962.24	1391.31	2470.91	0.121834	1.77596
764	smc00921	DUF305	509.135	515.801	818.336	722.158	512.468	770.247	0.0579994	1.50302
765	smc00931	No pfam hits	188.475	324.761	251.447	356.188	256.618	303.817	0.320587	1.18393
766	hisS	tRNA+synt_2b	288.885	333.001	428.357	315.918	310.943	372.137	0.231302	1.1968
767	hisZ	No pfam hits	231.335	117.701	166.327	115.568	174.518	140.947	0.331732	-1.23818
768	hisG	HisG	232.595	65.3608	123.996	118.718	148.978	121.357	0.398452	-1.2276
769	gst11	GST_N	453.945	434.621	707.246	385.458	444.283	546.352	0.320005	1.22974
770	smc00915	GST_C	413.075	300.521	682.167	357.058	356.798	519.612	0.245968	1.45632
771	smc00914	Pyr_redox_2	155.455	164.741	116.437	182.018	160.098	149.227	0.398223	-1.07285
772	smc00911	Chrome_Resist	388.775	307.681	429.716	197.378	348.228	313.547	0.408892	-1.11061
773	smc00910	Hydrolase	438.145	306.921	347.677	469.098	372.533	408.387	0.363675	1.09624
774	ribF	FAD_syn	103.245	47.1008	61.7565	119.458	75.173	90.6073	0.369176	1.20532
775	ileS	tRNA+synt_1	228.715	128.421	298.246	179.518	178.568	238.882	0.260417	1.33777
776	smc00907	No pfam hits	331.065	408.211	378.516	310.638	369.638	344.577	0.337316	-1.07273
777	smc00906	Acetyltransf_1	128.435	129.211	29.0465	137.058	128.823	83.0524	0.276211	-1.55111
778	tadA	dCMP_cyt_deam_1	199.585	257.301	234.577	131.828	228.443	183.202	0.270489	-1.24694
779	smc00904	S4	250.515	278.231	196.167	185.238	264.373	190.702	0.0422056	-1.38631
780	smc00902	Cons_hypoth95	129.815	95.0708	121.126	55.4782	112.443	88.3023	0.299988	-1.27339
781	smc00930	Patatin	262.275	88.4408	237.576	230.378	175.358	233.977	0.311099	1.33428
782	smc00900	PIN	485.625	494.051	488.536	449.938	489.838	469.237	0.237214	-1.0439
783	smc00899	PSK_trans_fac	1004.94	1114.65	1151.9	578.288	1059.79	865.092	0.30968	-1.22506
784	kefB1	Na_H_Exchanger	339.595	157.391	134.567	176.718	248.493	155.642	0.244592	-1.59656
785	pmbA	PmbA_TldD	185.455	195.761	460.207	267.598	190.608	363.902	0.161114	1.90917
786	smc00896	Inositol_P	1078.61	1602.16	1909.74	2424.21	1340.38	2166.97	0.0765772	1.61668
787	smc00895	No pfam hits	314.825	597.731	536.066	349.508	456.278	442.787	0.472383	-1.03047
788	kdtA	Glycos_transf_N	347.465	135.161	224.447	215.248	241.313	219.847	0.4365	-1.09764
789	smc00893	Hydrolase	188.215	78.7608	83.4765	183.128	133.488	133.302	0.499114	-1.00139
790	lpxK	LpxK	58.8852	15.4508	29.5965	136.648	37.168	83.1223	0.272068	2.2364
791	smc00933	DUF2093	973.195	1357.67	747.756	597.238	1165.43	672.497	0.101844	-1.73299
792	mutL	MutL_C	269.745	164.621	144.287	171.578	217.183	157.932	0.22744	-1.37516
793	smc00888	Response_reg	121.225	167.541	103.307	121.038	144.383	112.172	0.189672	-1.28715
794	smc00887	EAL	147.505	112.111	68.5665	187.178	129.808	127.872	0.489747	-1.01514
795	smc00929	LysR_substrate	180.555	133.431	61.3665	125.898	156.993	93.6323	0.132382	-1.6767
796	smc00886	MTTB	64.2152	119.311	147.616	158.708	91.763	153.162	0.129086	1.66911
797	smc00885	PRC	5394.71	7708.18	12395.1	14720.2	6551.44	13557.6	0.0253329	2.06941
798	ilvD1	ILVD_EDD	667.245	542.811	755.236	525.108	605.028	640.172	0.409889	1.05809
799	smc00883	SGL	1431.59	1835.47	2512.66	3355.16	1633.53	2933.91	0.0771512	1.79606
800	dgoA	No pfam hits	685.715	512.631	995.697	660.098	599.173	827.897	0.191442	1.38173
801	dgoK1	DGOK	314.325	417.731	582.847	448.258	366.028	515.552	0.11419	1.40851
802	fabG2	adh_short	149.315	181.311	286.576	246.928	165.313	266.752	0.0309623	1.61362
803	smc00879	IclR	63.4152	84.4208	132.396	62.8882	73.918	97.6423	0.308696	1.32095
804	smc00878	Autoind_bind	998.615	1470.75	1149.29	622.648	1234.68	885.967	0.214552	-1.3936
805	smc00877	Autoind_bind	497.605	549.081	495.437	404.528	523.343	449.982	0.162279	-1.16303
806	smc00876	ParA	205.075	95.4208	177.276	158.488	150.248	167.882	0.401138	1.11737
807	corA2	CorA	159.805	168.911	118.317	33.6482	164.358	75.9823	0.14069	-2.16311
808	kup1	K_trans	269.505	137.371	150.917	161.668	203.438	156.292	0.302577	-1.30165
809	smc00928	Hydrolase_2	273.715	207.671	181.896	198.488	240.693	190.192	0.178832	-1.26552
810	atpI	No pfam hits	3549.38	3148.13	2767.71	2176.9	3348.75	2472.3	0.07514	-1.35451
811	atpB	ATP+synt_A	8127.96	8108.4	8215.85	9347.87	8118.18	8781.86	0.22475	1.08175
812	atpE	ATP+synt_C	14629.3	15124.6	23219.9	17350.7	14876.9	20285.3	0.157389	1.36354
813	atpF2	ATP+synt_B	2760.02	2275.83	3566.8	3967.17	2517.92	3766.98	0.0305948	1.49607
814	atpF	ATP+synt_B	6613.99	6106.85	4301.2	4013.82	6360.42	4157.51	0.0157418	-1.52986
815	rnhB	RNase_HII	297.355	544.941	330.937	254.548	421.148	292.742	0.240477	-1.43863
816	smc00866	Radical_SAM	1761.57	1577.62	915.207	910.018	1669.59	912.612	0.0383831	-1.82947
817	smc00865	No pfam hits	333.105	259.081	344.417	351.998	296.093	348.207	0.195622	1.17601
818	smc00864	No pfam hits	147.505	41.5208	77.6665	142.868	94.513	110.267	0.413948	1.16669
819	moaB	MoCF_biosynth	268.065	223.681	398.736	238.328	245.873	318.532	0.263459	1.29552
820	ispE	GHMP_kinases_N	73.3552	162.581	119.346	88.9282	117.968	104.137	0.405476	-1.13281
821	smc00861	TPR_1	505.425	606.841	723.266	627.668	556.133	675.467	0.114687	1.21458
822	ispB	polyprenyl_synt	816.395	947.511	753.957	575.348	881.953	664.652	0.100072	-1.32694
823	smc00859	DUF2007	24.0152	50.6592	22.6765	11.5382	37.3372	17.1074	0.174335	-2.18252
824	smc00858	Methyltransf_12	195.575	180.871	150.797	114.648	188.223	132.722	0.0818099	-1.41817
825	sohB	Peptidase_S49	342.735	338.261	468.347	351.928	340.498	410.137	0.221509	1.20452
826	smc00856	No pfam hits	422.265	585.981	362.836	435.348	504.123	399.092	0.202326	-1.26317
827	glyQ	tRNA+synt_2e	1557.19	1439.08	1275.98	1122.82	1498.13	1199.4	0.0490362	-1.24907
828	smc00854	No pfam hits	152.365	83.4092	15.2465	126.688	117.887	70.9674	0.28039	-1.66115
829	smc00853	LemA	326.825	197.831	293.387	208.218	262.328	250.802	0.448482	-1.04596
830	smc00852	DUF2207	95.2452	93.3108	149.716	82.1282	94.278	115.922	0.318663	1.22958
831	glyS	tRNA_synt_2f	280.305	178.111	216.256	206.798	229.208	211.527	0.394006	-1.08359
832	smc00850	DUF523	132.785	70.9008	23.3965	188.198	101.843	105.797	0.485075	1.03883
833	smc00849	No pfam hits	261.685	111.951	93.7065	154.308	186.818	124.007	0.275946	-1.50651
834	purD	GARS_A	193.635	251.671	142.337	211.038	222.653	176.687	0.208374	-1.26015
835	smc00992	EAL	60.7852	16.0908	28.4265	38.1382	38.438	33.2824	0.428168	-1.15491
836	smc00991	SBP_bac_1	376.125	111.101	123.106	236.488	243.613	179.797	0.359145	-1.35493
837	fsr	MFS_1	33.3652	13.5108	41.6265	96.3182	23.438	68.9724	0.161517	2.94276
838	smc00994	AraC_binding	135.195	138.811	152.856	117.958	137.003	135.407	0.471008	-1.01178
839	smc00989	MipA	99.2352	80.3108	154.356	51.1682	89.773	102.762	0.421729	1.14469
840	ubiA	UbiA	178.095	140.111	222.037	165.068	159.103	193.552	0.216663	1.21652
841	smc00987	No pfam hits	327.715	329.791	480.357	341.798	328.753	411.077	0.222661	1.25041
842	smc00986	DUF1217	97.4552	191.081	103.307	131.398	144.268	117.352	0.333946	-1.22936
843	pdxR	FAD+oxidase_C	178.625	168.191	92.5965	132.078	173.408	112.337	0.0901422	-1.54364
844	smc00984	Sua5_yciO_yrdC	221.285	18.9408	101.986	128.928	120.113	115.457	0.485394	-1.04032
845	smc00983	No pfam hits	468.875	557.681	415.806	357.568	513.278	386.687	0.0797853	-1.32737
846	smc00982	Rieske	182.715	153.391	472.367	344.658	168.053	408.512	0.0752094	2.43085
847	smc00981	Fer2	181.225	15.6808	66.1165	148.538	98.453	107.327	0.467486	1.09014
848	smc00980	Glyco_hydro_25	171.595	124.861	86.7965	204.248	148.228	145.522	0.48572	-1.01859
849	smc00979	BA14K	156.735	119.101	231.366	172.408	137.918	201.887	0.11536	1.46382
850	smc00978	No pfam hits	99.9652	32.4208	25.1965	104.758	66.193	64.9774	0.491789	-1.01871
851	smc00977	Acyl+CoA_dh_1	116.675	106.141	110.047	55.2982	111.408	82.6724	0.240398	-1.34758
852	smc00976	ECH	166.995	119.641	82.0065	66.8982	143.318	74.4523	0.0927318	-1.92496
853	mcpU	MCPsignal	227.155	206.071	510.816	389.768	216.613	450.292	0.0762202	2.07879
854	smc00974	No pfam hits	75.4052	100.391	50.7065	140.698	87.898	95.7024	0.445856	1.08879
855	smc00973	FtsJ	137.185	138.841	49.3865	101.878	138.013	75.6323	0.126627	-1.82479
856	dxs	Transket_pyr	166.995	101.321	243.647	178.878	134.158	211.262	0.118272	1.57473
857	smc00971	Pirin	925.765	914.121	802.707	1153.04	919.943	977.872	0.398341	1.06297
858	xseB	Exonuc_VII_S	507.315	817.631	882.177	834.158	662.473	858.167	0.211605	1.2954
859	smc00969	Hist_deacetyl	558.805	939.891	954.627	544.468	749.348	749.547	0.499748	1.00027
860	smc00968	ADH_N	124.095	134.161	61.2965	56.3482	129.128	58.8224	0.00924918	-2.19522
861	smc00967	4HBT	86.6852	94.4108	82.4565	37.5882	90.548	60.0224	0.199311	-1.50857
862	smc00966	Thiolase_N	178.705	55.3108	41.3765	164.688	117.008	103.032	0.443711	-1.13564
863	smc00965	AMP+binding	266.415	157.621	268.627	307.058	212.018	287.842	0.190094	1.35763
864	bioB	BioY	936.375	635.781	1276.94	916.148	786.078	1096.54	0.160325	1.39495
865	bioN	CbiQ	237.145	146.001	112.736	203.298	191.573	158.017	0.32677	-1.21235
866	bioM	ABC_tran	195.095	149.551	192.016	177.248	172.323	184.632	0.342648	1.07143
867	smc00961	DUF1006	474.495	436.431	639.847	402.598	455.463	521.222	0.338773	1.14438
868	tldD	PmbA_TldD	387.335	228.481	454.917	271.198	307.908	363.057	0.347534	1.17911
869	smc00068	Peptidase_S11	368.895	653.361	539.286	349.858	511.128	444.572	0.369658	-1.14971
870	smc00001	Polysacc_deac_1	247.615	196.981	153.687	218.178	222.298	185.932	0.23657	-1.19559
871	pdxH	Pyridox_oxidase	302.165	261.151	282.806	213.428	281.658	248.117	0.254871	-1.13518
872	smc00002	No pfam hits	512.895	344.491	400.216	333.178	428.693	366.697	0.297343	-1.16906
873	smc00003	DnaJ	134.725	241.391	272.496	231.678	188.058	252.087	0.214531	1.34048
874	fabI1	No pfam hits	3128.21	2881.95	2617.07	2231.28	3005.08	2424.17	0.0740031	-1.23963
875	gpmB	PGAM	273.205	256.091	344.306	173.748	264.648	259.027	0.479075	-1.0217
876	smc00070	DUF1344	409.645	364.081	359.226	190.358	386.863	274.792	0.200467	-1.40784
877	aroC	Chorismate_synt	130.725	223.801	195.026	117.298	177.263	156.162	0.380987	-1.13512
878	ribA	DHBP_synthase	389.715	579.621	388.336	376.798	484.668	382.567	0.238236	-1.26688
879	ialB	IalB	356.005	253.091	201.087	232.108	304.548	216.597	0.160121	-1.40606
880	ctaC	COX2	32654.2	30842.4	25608.3	20971.7	31748.3	23290	0.0674435	-1.36317
881	ctaD	COX1	3677.86	2598.83	4140.76	3425.17	3138.34	3782.96	0.218774	1.2054
882	ctaB	UbiA	448.155	213.201	663.716	555.128	330.678	609.422	0.107473	1.84295
883	smc00130	No pfam hits	589.185	517.801	676.427	536.918	553.493	606.672	0.293612	1.09608
884	ctaG	CtaG_Cox11	1755.97	1625.06	1205.78	873.838	1690.51	1039.81	0.0615835	-1.62579
885	ctaE	COX3	2149.19	2444.46	2292.97	1787.81	2296.82	2040.39	0.245829	-1.12568
886	smc00014	DUF983	168.285	136.551	371.137	169.448	152.418	270.292	0.223648	1.77336
887	surf1	SURF1	67.1452	80.9308	114.616	57.8282	74.038	86.2224	0.371292	1.16457
888	ispH	LYTB	452.085	333.001	391.147	310.638	392.543	350.892	0.313911	-1.1187
889	thrB	APH	489.115	235.261	411.526	309.808	362.188	360.667	0.496286	-1.00422
890	rnhA1	RnaseH	216.315	211.751	270.336	250.658	214.033	260.497	0.0590537	1.21709
891	smc00072	Redoxin	705.065	581.221	1080.38	893.278	643.143	986.827	0.054719	1.53438
892	smc00073	No pfam hits	142.535	77.3608	166.807	138.298	109.948	152.552	0.199143	1.3875
893	smc00019	DUF179	401.375	453.651	221.236	164.428	427.513	192.832	0.0132159	-2.21702
894	smc00074	EAL	89.1952	67.3708	140.677	72.9982	78.283	106.837	0.274885	1.36476
895	rimJ	Acetyltransf_1	693.505	721.651	599.617	680.778	707.578	640.197	0.162583	-1.10525
896	smc00451	Peptidase_M16	741.405	771.981	701.207	688.628	756.693	694.917	0.0582724	-1.0889
897	thrC1	PALP	351.385	239.481	404.306	265.218	295.433	334.762	0.352133	1.13312
898	smc00020	No pfam hits	3137.81	1895.02	1774.51	1636.08	2516.41	1705.29	0.207079	-1.47565
899	smc00078	ANF_receptor	2074.49	1459.07	1968.67	1423.92	1766.78	1696.29	0.439901	-1.04155
900	smc00079	Hydrolase	284.295	367.821	463.677	466.948	326.058	465.312	0.0925079	1.42708
901	smc00080	No pfam hits	188.215	115.871	111.307	172.098	152.043	141.702	0.423797	-1.07297
902	ccrM	N6_N4_Mtase	555.405	798.911	480.046	425.978	677.158	453.012	0.152997	-1.49479
903	smc00081	Hydrolase	447.495	451.451	594.687	519.588	449.473	557.137	0.106397	1.23953
904	mutY	HhH+GPD	164.995	135.321	137.846	95.5882	150.158	116.717	0.168511	-1.28651
905	smc00022	DUF721	140.375	113.841	226.756	200.828	127.108	213.792	0.0214563	1.68197
906	smc00023	No pfam hits	472.675	435.941	683.437	319.508	454.308	501.472	0.419335	1.10382
907	smc05003	DUF559	225.765	126.641	314.736	225.318	176.203	270.027	0.148129	1.53248
908	smc	SMC_N	129.935	117.701	80.8965	144.478	123.818	112.687	0.393035	-1.09877
909	ppdK	PPDK_N	105.905	159.511	148.787	51.0182	132.708	99.9024	0.315171	-1.32838
910	smc00083	No pfam hits	224.955	515.771	304.667	252.878	370.363	278.772	0.320777	-1.32855
911	smc00084	No pfam hits	192.555	143.671	174.787	177.188	168.113	175.987	0.400807	1.04684
912	smc00026	No pfam hits	266.445	100.281	265.637	260.878	183.363	263.257	0.256186	1.43572
913	smc00087	Lactamase_B	108.705	23.6308	111.077	108.048	66.168	109.562	0.246756	1.65582
914	smc00027	No pfam hits	85.3952	21.4508	64.0065	118.248	53.423	91.1273	0.232779	1.70577
915	smc00028	MS_channel	250.005	180.111	302.917	188.308	215.058	245.612	0.350805	1.14207
916	smc00088	No pfam hits	339.735	347.431	413.427	232.238	343.583	322.832	0.428338	-1.06428
917	smc00029	No pfam hits	83.5752	60.6708	79.9765	85.1982	72.123	82.5874	0.26257	1.14509
918	smc00089	HTH_3	249.685	157.071	211.146	187.178	203.378	199.162	0.471358	-1.02117
919	cysN	GTP_EFTU	3560.87	2847.6	5027.99	6670.92	3204.23	5849.45	0.0756334	1.82554
920	cysD	PAPS_reduct	11418.7	11490.1	10683.2	11002.5	11454.4	10842.9	0.0742311	-1.0564
921	cysH	PAPS_reduct	2777.63	2789.57	2108.78	1897.38	2783.6	2003.08	0.0424181	-1.38966
922	smc00030	No pfam hits	256.335	155.551	291.076	378.778	205.943	334.927	0.0978311	1.62631
923	smc00031	No pfam hits	202.245	113.661	199.317	406.738	157.953	303.027	0.187772	1.91847
924	betA	GMC_oxred_N	472.255	119.101	510.086	395.688	295.678	452.887	0.265985	1.53169
925	betB	Aldedh	271.475	265.201	252.877	349.098	268.338	300.987	0.310138	1.12167
926	betC	Sulfatase	174.245	156.171	234.567	284.458	165.208	259.512	0.0664618	1.57082
927	betI	TetR_N	193.075	46.8108	91.1465	82.8682	119.943	87.0073	0.365308	-1.37854
928	smc00032	No pfam hits	193.755	127.381	76.8665	101.568	160.568	89.2174	0.124619	-1.79974
929	smc00033	EAL	135.195	82.2608	30.0465	98.0782	108.728	64.0624	0.207238	-1.69722
930	smc00034	ADH_zinc_N	266.475	72.7408	100.146	117.808	169.608	108.977	0.321884	-1.55636
931	smc00096	No pfam hits	226.205	137.331	67.5565	198.708	181.768	133.132	0.304568	-1.36532
932	smc00035	Asparaginase_II	171.925	151.211	241.647	115.938	161.568	178.792	0.415046	1.10661
933	gst1	GST_N	269.915	293.951	265.437	301.748	281.933	283.592	0.473554	1.00589
934	lsrA	LysR_substrate	136.475	215.951	155.907	169.168	176.213	162.537	0.394664	-1.08414
935	gst2	GST_C	1571.24	1778.09	1593.78	1664.25	1674.66	1629.01	0.368669	-1.02802
936	smc00038	EAL	140.255	10.5508	138.506	95.4382	75.403	116.972	0.318337	1.5513
937	smc00039	YkuD	207.845	200.921	310.966	160.098	204.383	235.532	0.375352	1.15241
938	smc00098	MarR	69.7752	49.1108	79.8565	2.6782	59.443	41.2674	0.360214	-1.44044
939	smc00040	OsmC	487.105	580.231	534.657	453.678	533.668	494.167	0.294362	-1.07993
940	phnA	PhnA	172.725	211.751	216.547	234.368	192.238	225.457	0.154959	1.1728
941	smc00100	DUF853	1603.33	2108.28	1745.85	1508.15	1855.8	1627	0.263437	-1.14063
942	smc00041	No pfam hits	583.395	618.101	1016.53	423.018	600.748	719.772	0.378593	1.19813
943	dkgB	Aldo_ket_red	463.135	339.881	545.566	451.378	401.508	498.472	0.172504	1.2415
944	tam	Methyltransf_11	268.715	265.801	317.216	170.698	267.258	243.957	0.401982	-1.09551
945	dhe	Hydrolase	389.175	408.681	503.417	454.508	398.928	478.962	0.0762966	1.20062
946	smc00104	No pfam hits	189.515	28.8008	210.917	144.718	109.158	177.817	0.272918	1.62899
947	smc00105	ADH_zinc_N	261.685	52.7908	163.807	266.028	157.238	214.917	0.342248	1.36683
948	ilvE2	Aminotran_4	3946.65	4165.41	3090.29	3950.91	4056.03	3520.6	0.211354	-1.15209
949	smc00106	Glyoxalase	145.975	106.211	178.376	72.4282	126.093	125.402	0.495943	-1.00551
950	sodB	Sod_Fe_C	3743.5	4150.84	6015.45	5690.19	3947.17	5852.82	0.0103502	1.48279
951	smc00107	HTH_11	84.5052	53.8508	83.3565	132.078	69.178	107.717	0.166416	1.5571
952	smc00044	LysE	32.9152	16.4892	88.7465	58.5282	24.7022	73.6374	0.0695113	2.981
953	cycF	Cytochrom_C_2	537.385	492.661	1397.71	810.158	515.023	1103.93	0.146544	2.14346
954	cycG	No pfam hits	273.485	236.961	273.127	292.038	255.223	282.582	0.175035	1.1072
955	smc00108	Acetyltransf_1	184.565	215.121	175.557	215.708	199.843	195.632	0.441876	-1.02152
956	smc00109	MerR+DNA+bind	243.445	364.081	262.516	232.548	303.763	247.532	0.259043	-1.22716
957	bla	Beta+lactamase	207.095	59.0008	21.3665	103.898	133.048	62.6323	0.256778	-2.12427
958	gcd	PQQ_N	599.155	378.031	573.746	558.108	488.593	565.927	0.305618	1.15828
959	smc00453	UPF0061	95.6252	89.7008	129.797	30.8182	92.663	80.3074	0.422143	-1.15385
960	smc00112	No pfam hits	182.035	199.201	175.657	196.258	190.618	185.957	0.381131	-1.02506
961	smc00454	DUF1697	130.845	73.1808	156.687	151.308	102.013	153.997	0.160163	1.50959
962	ptrB	Peptidase_S9	1292.78	1244.82	1362.89	1313.75	1268.8	1338.32	0.0901075	1.05479
963	smc00115	Glyoxalase	618.965	631.601	577.276	519.718	625.283	548.497	0.107624	-1.13999
964	smc00048	Usp	2714.72	3655.47	3200.87	2877.01	3185.09	3038.94	0.405304	-1.04809
965	smc00049	No pfam hits	356.325	236.031	660.066	655.358	296.178	657.712	0.0522552	2.22067
966	smc00455	HlyIII	154.335	102.111	169.386	71.5982	128.223	120.492	0.452609	-1.06416
967	smc00116	No pfam hits	38.0348	12.7608	27.2465	30.8818	25.3978	29.0641	0.410251	1.14436
968	msrB1	SelR	2214.09	2179.89	1790.26	1456	2196.99	1623.13	0.088614	-1.35355
969	phaA2	Oxidored_q1	187.505	84.4208	89.8665	5.8082	135.963	47.8374	0.160374	-2.84219
970	phaB2	MnhB	424.605	420.471	246.046	365.818	422.538	305.932	0.15087	-1.38115
971	phaC2	Oxidored_q2	239.505	535.751	200.077	275.938	387.628	238.007	0.245683	-1.62864
972	phaD2	Oxidored_q1	202.905	124.371	165.506	179.958	163.638	172.732	0.427788	1.05558
973	phaE2	MNHE	247.955	120.461	151.077	161.428	184.208	156.252	0.368457	-1.17891
974	phaF2	MrpF_PhaF	63.0352	121.471	35.8265	67.4582	92.253	51.6424	0.188098	-1.78638
975	phaG2	PhaG_MnhG_YufB	86.2252	69.9408	103.307	84.3082	78.083	93.8074	0.169111	1.20138
976	mucR	ROS_MUCR	742.445	664.301	890.857	738.088	703.373	814.472	0.180143	1.15795
977	smc00118	SufE	151.395	136.051	154.407	79.4682	143.723	116.937	0.301784	-1.22906
978	smc00456	No pfam hits	121.225	138.451	168.537	209.218	129.838	188.877	0.0864646	1.45472
979	smc00059	HATPase_c	160.805	117.311	109.207	141.518	139.058	125.362	0.333518	-1.10925
980	smc00060	PG_binding_1	117.405	111.231	37.4765	147.088	114.318	92.2824	0.378323	-1.23879
981	smc00061	DUF1491	81.2552	42.5208	25.2765	42.0282	61.888	33.6524	0.180731	-1.83904
982	smc00120	DUF2336	173.405	414.941	180.667	192.888	294.173	186.777	0.268532	-1.57499
983	smc00062	SH3_3	154.125	86.3908	271.907	192.358	120.258	232.132	0.0843777	1.93029
984	smc00063	No pfam hits	676.945	1133.34	1808.96	819.598	905.143	1314.28	0.27896	1.45201
985	smc00128	No pfam hits	70.6652	36.3408	8.7165	118.748	53.503	63.7323	0.442213	1.19119
986	smc00457	DUF1214	332.255	232.871	158.096	189.958	282.563	174.027	0.125348	-1.62367
987	pbp	Transgly	319.655	341.651	252.316	440.118	330.653	346.217	0.447787	1.04707
988	smc00064	UPF0153	141.085	128.691	53.5965	146.408	134.888	100.002	0.294405	-1.34885
989	smc00123	No pfam hits	168.115	175.861	81.5265	225.898	171.988	153.712	0.421087	-1.1189
990	smc00065	No pfam hits	242.665	175.761	101.707	140.108	209.213	120.907	0.0902736	-1.73036
991	feuP	Response_reg	604.475	678.851	630.286	368.738	641.663	499.512	0.233007	-1.28458
992	feuQ	HATPase_c	195.365	108.461	165.697	145.258	151.913	155.477	0.474134	1.02346
993	lipA	No pfam hits	522.985	430.281	312.417	532.288	476.633	422.352	0.355849	-1.12852
994	cycH	TPR_2	143.285	38.1208	67.5565	155.718	90.703	111.637	0.394944	1.2308
995	cycJ	CcmE	34.9752	107.331	91.3065	38.3782	71.153	64.8424	0.450987	-1.09732
996	cycK	Cytochrom_C_asm	223.385	28.1708	105.557	48.3282	125.778	76.9424	0.352698	-1.6347
997	cycL	CcmH	107.575	48.0508	20.2265	107.468	77.813	63.8474	0.409522	-1.21873
998	degP1	Trypsin	147.155	179.041	262.226	104.868	163.098	183.547	0.419358	1.12538
999	ragA	Response_reg	107.775	159.671	188.736	93.6182	133.723	141.177	0.453155	1.05574
1000	smc02367	HATPase_c	123.965	98.1008	111.736	170.608	111.033	141.172	0.241848	1.27144
1001	glnE	GlnE	211.675	209.661	135.896	89.5682	210.668	112.732	0.0736379	-1.86874
1002	smc02369	HATPase_c	138.435	61.5908	53.5965	222.878	100.013	138.237	0.36759	1.38219
1003	pepN	Peptidase_M1	250.225	194.191	189.776	155.688	222.208	172.732	0.147397	-1.28643
1004	smc02371	DUF6	261.215	73.6608	227.057	187.498	167.438	207.277	0.372333	1.23793
1005	smc02372	MFS_1	153.805	122.521	16.4765	57.3182	138.163	36.8974	0.0327205	-3.74452
1006	smc02373	No pfam hits	984.665	788.941	535.957	392.788	886.803	464.372	0.0415605	-1.90968
1007	smc02374	No pfam hits	5921.87	6597.45	4106.08	4182.96	6259.66	4144.52	0.0486136	-1.51035
1008	smc02375	UDG	100.005	105.151	153.037	124.638	102.578	138.837	0.114294	1.35348
1009	smc02376	HSP70	227.345	203.481	265.427	167.118	215.413	216.272	0.49448	1.00399
1010	etf	ETF_QO	795.525	363.031	841.226	651.298	579.278	746.262	0.290084	1.28826
1011	smc02378	OpuAC	7765.37	7365.49	8081.72	5253.35	7565.43	6667.53	0.319707	-1.13467
1012	smc02379	BPD_transp_1	243.855	201.201	362.836	259.968	222.528	311.402	0.15394	1.39939
1013	smc02380	ADH_zinc_N	183.045	156.871	144.457	137.408	169.958	140.932	0.12623	-1.20595
1014	smc02381	DUF24	289.805	266.441	343.647	299.338	278.123	321.492	0.131752	1.15594
1015	smc02382	DAGK_cat	689.445	165.301	434.167	589.508	427.373	511.837	0.401547	1.19764
1016	smc02383	No pfam hits	72.2752	162.011	115.677	105.818	117.143	110.747	0.454988	-1.05775
1017	smc02384	Glycos_transf_2	278.355	173.731	234.457	153.448	226.043	193.952	0.339098	-1.16546
1018	smc02385	No pfam hits	127.085	76.2308	20.7165	17.1082	101.658	18.9124	0.0941274	-5.37522
1019	amn	AMNp_N	238.085	389.611	294.197	236.648	313.848	265.422	0.319143	-1.18245
1020	smc02387	UPF0060	121.975	99.2208	166.396	184.908	110.598	175.652	0.0254305	1.58821
1021	smc02388	No pfam hits	300.015	284.061	234.307	274.508	292.038	254.407	0.142629	-1.14791
1022	smc02389	No pfam hits	698.545	805.811	608.506	434.788	752.178	521.647	0.0886768	-1.44193
1023	gst7	GST_N	11459	12071.7	11403.2	10544.5	11765.4	10973.9	0.14232	-1.07212
1024	smc02391	DUF2147	417.775	518.421	840.746	573.308	468.098	707.027	0.150345	1.51043
1025	smc02392	No pfam hits	131.115	95.4908	39.2165	111.468	113.303	75.3424	0.237653	-1.50384
1026	hisC4	Aminotran_1_2	299.145	354.781	539.286	439.228	326.963	489.257	0.0688615	1.49637
1027	smc02394	HTH_3	183.045	188.101	272.347	108.558	185.573	190.452	0.481059	1.02629
1028	smc02461	Plasmid_killer	869.445	675.581	684.726	551.338	772.513	618.032	0.166741	-1.24996
1029	smc02396	Porin_2	45946.2	45676.6	42721.3	32028.9	45811.4	37375.1	0.179726	-1.22572
1030	smc02397	Phage_integrase	108.435	127.081	245.566	140.818	117.758	193.192	0.190392	1.64059
1031	smc02400	Porin_2	274.045	178.911	132.396	127.728	226.478	130.062	0.145573	-1.7413
1032	smc02401	BA14K	234.875	43.0108	181.856	155.118	138.943	168.487	0.405025	1.21264
1033	smc02403	SLT	113.805	128.691	143.886	70.1482	121.248	107.017	0.38298	-1.13298
1034	dapA1	DHDPS	297.205	339.251	533.996	314.038	318.228	424.017	0.254656	1.33243
1035	smpB	SmpB	1343.61	1573.41	1563.3	1504.64	1458.51	1533.97	0.314521	1.05174
1036	smc02406	Autotransporter	189.005	82.5508	46.2965	139.218	135.778	92.7574	0.302762	-1.4638
1037	smc02422	No pfam hits	165.575	6.4208	48.5365	104.378	85.998	76.4574	0.462702	-1.12478
1038	smc02407	DUF88	1315.33	1636.79	1015.82	1008.74	1476.06	1012.28	0.10612	-1.45816
1039	rpoZ	RNA_pol_Rpb6	1272.26	1447.74	1104.73	1183.38	1360	1144.05	0.103622	-1.18876
1040	relA	RelA_SpoT	426.645	347.591	322.887	261.028	387.118	291.957	0.102852	-1.32594
1041	smc02658	SpoVT_AbrB	71.4352	60.4408	17.5065	19.3082	65.938	18.4074	0.0334585	-3.58216
1042	smc02657	No pfam hits	38.4152	82.5408	18.5965	27.7482	60.478	23.1723	0.165586	-2.60992
1043	smc02656	No pfam hits	5624.66	5763.12	5060.48	6048.96	5693.89	5554.72	0.412758	-1.02505
1044	smc02655	DUF2062	1449	1340.57	2554.67	2246.31	1394.78	2400.49	0.034993	1.72105
1045	acpS	ACPS	353.595	441.111	353.177	170.128	397.353	261.652	0.177146	-1.51863
1046	lepB	Peptidase_S24	349.615	326.381	395.566	350.798	337.998	373.182	0.16688	1.1041
1047	rnc	Ribonuclease_3	274.445	268.091	334.586	280.548	271.268	307.567	0.202513	1.13381
1048	era	MMR_HSR1	120.695	57.7708	97.9365	95.2782	89.233	96.6074	0.426725	1.08264
1049	arsH	FMN_red	142.695	138.811	71.4465	21.3682	140.753	46.4074	0.081649	-3.03299
1050	arsC	ArsC	123.675	26.6408	76.5265	60.1682	75.158	68.3474	0.455749	-1.09965
1051	aqpS	MIP	274.555	206.581	155.976	92.0182	240.568	123.997	0.0651223	-1.94011
1052	arsR	Rrf2	129.495	192.561	48.0165	36.9382	161.028	42.4774	0.0782241	-3.79091
1053	smc02646	GDPD	367.525	274.471	137.896	160.098	320.998	148.997	0.0761537	-2.15439
1054	cfa2	CMAS	3924.29	4210.25	6640.86	3464.26	4067.27	5052.56	0.323168	1.24225
1055	smc02644	Tex_N	153.685	110.511	153.486	190.358	132.098	171.922	0.14928	1.30148
1056	smc02642	No pfam hits	191.055	151.881	195.957	166.718	171.468	181.337	0.364103	1.05756
1057	rkpK	UDPG_MGDP_dh_N	4924.57	4120.53	5053.2	4056.44	4522.55	4554.82	0.482284	1.00714
1058	lpsL	Epimerase	999.065	950.781	987.097	638.948	974.923	813.022	0.260731	-1.19913
1059	smc02639	No pfam hits	182.795	137.101	120.557	169.728	159.948	145.142	0.351213	-1.10201
1060	smc02638	AHSA1	413.545	609.771	618.907	385.068	511.658	501.987	0.477698	-1.01926
1061	smc02637	No pfam hits	274.555	170.521	183.667	197.058	222.538	190.362	0.323502	-1.16902
1062	smc02636	YkuD	257.625	468.881	318.187	296.538	363.253	307.362	0.345046	-1.18184
1063	recO	No pfam hits	111.275	194.341	69.5165	94.0482	152.808	81.7824	0.160305	-1.86847
1064	smc02634	DUF839	260.555	169.821	148.787	230.268	215.188	189.527	0.357599	-1.13539
1065	smc02633	DUF2339	113.115	13.6208	89.7365	9.0518	63.368	49.3941	0.424146	-1.2829
1066	smc02632	HD	160.965	87.6808	34.5765	98.3682	124.323	66.4724	0.178927	-1.8703
1067	smc02631	MOSC	129.815	16.9008	169.616	195.968	73.358	182.792	0.145467	2.49178
1068	smc02603	MFS_1	544.655	670.051	793.607	769.318	607.353	781.462	0.104779	1.28667
1069	nadA	NadA	604.275	612.811	813.697	546.608	608.543	680.152	0.343321	1.11767
1070	nadB	FAD_binding_2	219.555	49.5108	148.626	80.8082	134.533	114.717	0.428706	-1.17273
1071	nadC	QRPTase_C	172.925	176.741	221.726	146.158	174.833	183.942	0.424711	1.0521
1072	sodC	Sod_Cu	299.725	228.651	289.147	372.758	264.188	330.952	0.175253	1.25272
1073	smc02661	ABC_tran	59.7252	22.9308	79.5065	127.188	41.328	103.347	0.0918869	2.50066
1074	smc02571	HlyD	214.705	138.811	136.216	32.1982	176.758	84.2074	0.148913	-2.09908
1075	smc02660	No pfam hits	133.625	165.761	249.026	125.228	149.693	187.127	0.326621	1.25007
1076	smc02565	No pfam hits	92.9652	61.3408	67.5565	33.8682	77.153	50.7124	0.185664	-1.52138
1077	smc02561	No pfam hits	164.375	89.0308	69.7265	76.5682	126.703	73.1474	0.19437	-1.73216
1078	smc02559	No pfam hits	163.545	131.931	222.707	71.1882	147.738	146.947	0.496697	-1.00538
1079	smc02558	GCV_T	131.055	62.9808	197.797	135.098	97.018	166.447	0.136552	1.71563
1080	smc02557	No pfam hits	3204.89	3368.59	3035.13	3659.7	3286.74	3347.41	0.439406	1.01846
1081	smc02556	No pfam hits	3099.79	3797.45	3336.2	3277.14	3448.62	3306.67	0.377004	-1.04293
1082	smc02555	DUF2385	257.195	120.051	196.476	199.428	188.623	197.952	0.45696	1.04946
1083	smc02554	NUDIX	437.665	268.281	455.617	337.358	352.973	396.487	0.359366	1.12328
1084	smc02553	DUF159	103.845	96.6608	42.2365	36.2782	100.253	39.2574	0.00329823	-2.55374
1085	smc02552	No pfam hits	276.615	208.981	211.927	259.168	242.798	235.547	0.439165	-1.03078
1086	cysS	tRNA+synt_1e	297.885	406.041	212.966	271.808	351.963	242.387	0.126295	-1.45207
1087	smc02550	GFA	538.175	731.811	730.336	494.378	634.993	612.357	0.448077	-1.03696
1088	smc02549	GFA	333.185	394.131	621.687	449.588	363.658	535.637	0.135346	1.47292
1089	smc02548	GFA	382.935	331.781	482.816	400.048	357.358	441.432	0.125174	1.23527
1090	pip1	Abhydrolase_1	210.255	148.251	316.417	322.918	179.253	319.667	0.0675193	1.78333
1091	leuA2	LeuA_dimer	135.905	29.8608	153.817	90.2182	82.883	122.017	0.301818	1.47216
1092	smc02545	DUF6	172.285	121.471	183.976	133.018	146.878	158.497	0.388695	1.07911
1093	smc02544	Lysine_decarbox	194.725	288.071	257.377	132.948	241.398	195.162	0.308287	-1.23691
1094	smc02543	LysM	166.335	105.491	244.687	163.318	135.913	204.002	0.160481	1.50098
1095	smc00550	ABC_tran	120.745	5.2708	86.6765	93.4082	63.008	90.0424	0.360607	1.42906
1096	psd	PS_Dcarbxylase	160.085	143.531	358.516	142.248	151.808	250.382	0.264465	1.64934
1097	pssA	CDP+OH_P_transf	431.005	366.651	677.256	402.168	398.828	539.712	0.243729	1.35325
1098	smc00553	adh_short	421.625	282.731	420.296	464.058	352.178	442.177	0.203103	1.25555
1099	purF	GATase_2	1052.92	881.781	1554.91	1128.5	967.348	1341.7	0.151975	1.38699
1100	cvpA	Colicin_V	2280.46	1429.78	1172.4	1077.23	1855.12	1124.81	0.166469	-1.64927
1101	radA	No pfam hits	207.975	177.501	297.746	205.608	192.738	251.677	0.204835	1.3058
1102	alr	Ala_racemase_N	276.615	99.4308	213.087	119.378	188.023	166.232	0.426732	-1.13109
1103	smc00558	AraC_binding	255.555	218.171	162.957	240.338	236.863	201.647	0.262867	-1.17464
1104	smc00559	AzlC	265.435	17.9392	101.927	60.7182	141.687	81.3224	0.355548	-1.74229
1105	smc00560	AzlD	162.085	90.4408	36.0265	76.7782	126.263	56.4024	0.131669	-2.23861
1106	dnaB	DnaB_C	415.335	472.161	537.397	300.208	443.748	418.802	0.43442	-1.05956
1107	smc00562	MarR	117.055	35.6608	57.1165	158.378	76.358	107.747	0.3393	1.41108
1108	smc00563	MFS_1	124.335	29.3708	118.577	43.5282	76.853	81.0524	0.475645	1.05464
1109	smc00564	HlyD	46.3652	25.6192	60.9065	2.6382	35.9922	31.7724	0.455049	-1.13282
1110	rplI	Ribosomal_L9_N	448.565	665.121	484.417	383.078	556.843	433.747	0.223474	-1.2838
1111	smc00566	No pfam hits	227.345	197.261	191.016	148.538	212.303	169.777	0.128597	-1.25048
1112	rpsR	Ribosomal_S18	541.015	624.251	774.347	373.648	582.633	573.997	0.486364	-1.01504
1113	rpsF	Ribosomal_S6	10449.4	8333.12	7565.88	9152.81	9391.26	8359.34	0.261213	-1.12345
1114	smc00569	DUF326	106.655	19.5908	97.9365	87.2082	63.123	92.5724	0.310439	1.46654
1115	smc00570	Aldo_ket_red	2992.3	2727.38	4156.51	3931.4	2859.84	4043.95	0.0111542	1.41405
1116	fabD	Acyl_transf_1	468.395	278.731	510.086	347.788	373.563	428.937	0.350791	1.14823
1117	fabG	adh_short	1176.56	1259.63	1060.35	734.928	1218.09	897.637	0.14229	-1.357
1118	acpP	PP+binding	6007.96	6642.1	6414.17	3725.06	6325.03	5069.61	0.258938	-1.24764
1119	fabF	ketoacyl+synt	1994.23	1324.8	2627.66	2343.88	1659.51	2485.77	0.104504	1.49789
1120	smc00575	ADC_lyase	1482.5	1268.84	1716.78	1208.6	1375.67	1462.69	0.397126	1.06326
1121	smc00576	YicC_N	334.545	175.211	302.917	279.178	254.878	291.047	0.364382	1.14191
1122	gmk	Guanylate_kin	361.985	534.111	714.707	300.538	448.048	507.622	0.412821	1.13296
1123	smc00578	No pfam hits	222.775	52.5608	161.427	179.228	137.668	170.327	0.38341	1.23723
1124	ksgA	RrnaAD	160.435	67.4208	154.136	148.838	113.928	151.487	0.283653	1.32968
1125	pdxA1	PdxA	192.515	186.491	106.157	62.4082	189.503	84.2824	0.0624689	-2.24843
1126	smc00581	No pfam hits	640.315	892.251	842.097	579.468	766.283	710.782	0.394609	-1.07808
1127	smc00582	OstA_C	360.815	368.811	321.476	413.038	364.813	367.257	0.483036	1.0067
1128	smc00583	YjgP_YjgQ	286.025	118.701	235.776	215.948	202.363	225.862	0.412926	1.11612
1129	smc00584	YjgP_YjgQ	332.355	97.8308	183.567	243.668	215.093	213.617	0.496031	-1.00691
1130	pepA	Peptidase_M17	916.155	703.231	1238.1	1049.12	809.693	1143.61	0.0726826	1.4124
1131	smc00586	DNA_pol3_chi	92.3752	70.7008	95.9965	137.178	81.538	116.587	0.153631	1.42985
1132	gal	Epimerase	263.725	315.631	364.117	199.978	289.678	282.047	0.47091	-1.02705
1133	smc00589	Acetyltransf_1	184.835	154.891	243.147	110.568	169.863	176.857	0.466752	1.04118
1134	smc00590	ABC_tran	282.275	219.991	283.966	323.508	251.133	303.737	0.155181	1.20947
1135	smc00591	No pfam hits	13412.8	14550	9900.53	12399.3	13981.4	11149.9	0.113662	-1.25395
1136	smc00592	AMP+binding	184.495	17.2892	172.506	206.928	100.892	189.717	0.2382	1.8804
1137	smc00593	DinB	3492.9	4702.2	2899.77	2974.33	4097.55	2937.05	0.152417	-1.39512
1138	ligE	GST_C	263.885	252.961	474.756	351.308	258.423	413.032	0.119783	1.59828
1139	ndk	NDK	1616.13	1395.66	1371.49	1579.45	1505.89	1475.47	0.429746	-1.02062
1140	smc00596	No pfam hits	35.8352	92.9608	62.5365	117.788	64.398	90.1624	0.291654	1.40008
1141	smc00597	DUF1470	191.115	202.421	155.346	108.258	196.768	131.802	0.102942	-1.4929
1142	smc00598	BPD_transp_2	87.3552	43.9308	72.1935	40.3682	65.643	56.2809	0.38191	-1.16635
1143	moaE	MoaE	127.885	183.491	83.4765	116.808	155.688	100.142	0.12776	-1.55467
1144	moaD	ThiS	190.795	79.1308	309.816	168.378	134.963	239.097	0.186311	1.77158
1145	pgsA	CDP+OH_P_transf	683.505	696.611	1259.47	1206.76	690.058	1233.11	0.0113147	1.78697
1146	uvrC	UvrC_HhH_N	208.175	336.981	293.966	347.678	272.578	320.822	0.294757	1.17699
1147	smc00603	adh_short	280.715	347.911	395.286	243.268	314.313	319.277	0.479925	1.01579
1148	ropB1	Porin_2	217.375	191.511	212.966	237.048	204.443	225.007	0.182542	1.10059
1149	smc00605	GST_N	1538.25	1441.37	1575.5	1428.73	1489.81	1502.11	0.451625	1.00826
1150	smc00606	Ribonuclease_T2	393.445	453.421	348.216	380.348	423.433	364.282	0.130448	-1.16238
1151	smc00607	No pfam hits	1266.65	1040	912.526	790.068	1153.32	851.297	0.0901968	-1.35478
1152	smc00608	DUF519	329.555	200.921	396.576	187.178	265.238	291.877	0.426006	1.10044
1153	dmsA	Molydop_binding	228.445	217.651	222.606	240.498	223.048	231.552	0.258355	1.03813
1154	smc00610	NUDIX	933.125	1392.33	1020.05	699.228	1162.73	859.637	0.201749	-1.35258
1155	smc00611	DUF470	94.9452	10.0108	23.7665	144.538	52.478	84.1524	0.356916	1.60357
1156	smc00612	No pfam hits	122.985	162.581	61.6565	78.0182	142.783	69.8374	0.0652249	-2.04451
1157	acvB	VirJ	230.155	170.971	53.1165	80.8082	200.563	66.9624	0.0473689	-2.99516
1158	purN	Formyl_trans_N	189.515	51.9608	125.087	227.988	120.738	176.537	0.293579	1.46215
1159	purM	AIRS_C	331.095	265.211	375.347	203.128	298.153	289.237	0.467901	-1.03082
1160	perM	UPF0118	103.965	181.431	204.537	129.498	142.698	167.017	0.34811	1.17043
1161	smc00617	No pfam hits	103.755	33.7408	68.3765	124.508	68.748	96.4423	0.301288	1.40284
1162	ppk	PP_kinase	316.345	403.341	326.207	261.828	359.843	294.017	0.178384	-1.22388
1163	smc00619	Ppx+GppA	319.425	184.811	232.756	168.768	252.118	200.762	0.29266	-1.2558
1164	smc00620	No pfam hits	250.115	60.2508	19.4865	93.6182	155.183	56.5523	0.23937	-2.74406
1165	cya2	No pfam hits	11.6152	87.0408	59.0865	110.608	49.328	84.8474	0.263638	1.72006
1166	rnd	3_5_exonuc	538.175	582.351	753.647	502.368	560.263	628.007	0.342513	1.12092
1167	smc01754	Cu+oxidase_3	184.155	69.0108	76.2365	212.898	126.583	144.567	0.429784	1.14208
1168	smc01755	MFS_1	319.655	50.9508	68.7965	177.468	185.303	123.132	0.363748	-1.50491
1169	aspS	tRNA+synt_2	379.715	362.631	213.437	329.318	371.173	271.377	0.16505	-1.36774
1170	smc01757	Rhodanese	728.965	669.851	855.137	729.638	699.408	792.387	0.177345	1.13294
1171	groEL4	Cpn60_TCP1	132.345	157.391	215.376	123.368	144.868	169.372	0.344332	1.16915
1172	smc01759	No pfam hits	280.505	335.761	318.947	289.428	308.133	304.187	0.457153	-1.01297
1173	smc01760	No pfam hits	3742.79	4743.88	2825.4	2436.89	4243.33	2631.14	0.0784453	-1.61273
1174	parC	DNA_topoisoIV	324.435	214.881	183.667	233.228	269.658	208.447	0.226492	-1.29365
1175	smc01762	No pfam hits	234.015	179.041	161.317	217.258	206.528	189.287	0.351579	-1.09108
1176	smc01763	DUF6	170.995	121.921	187.667	167.008	146.458	177.337	0.205915	1.21084
1177	ate	ATE_C	683.155	904.051	704.947	512.768	793.603	608.857	0.168131	-1.30343
1178	smc01765	RDD	1320.54	1305.93	1098.86	1448.89	1313.23	1273.87	0.429595	-1.0309
1179	hemB	ALAD	367.525	459.751	382.736	284.528	413.638	333.632	0.178646	-1.2398
1180	smc01767	No pfam hits	410.805	269.841	423.177	184.328	340.323	303.752	0.410815	-1.1204
1181	smc01768	MarR	879.675	1168.01	1058.98	756.988	1023.84	907.982	0.317399	-1.1276
1182	smc01769	YkuD	1986.79	2172.13	1297.04	1210.58	2079.46	1253.81	0.0186805	-1.65851
1183	glyA1	SHMT	3183.61	2463.1	2765.52	2289.55	2823.35	2527.53	0.286642	-1.11704
1184	nrdR	ATP+cone	49.4052	6.9292	100.096	35.0982	28.1672	67.5974	0.215512	2.39986
1185	ribD	dCMP_cyt_deam_1	213.225	195.571	243.466	210.818	204.398	227.142	0.187668	1.11127
1186	ribE	Lum_binding	281.705	172.801	255.637	182.688	227.253	219.162	0.45723	-1.03692
1187	smc01774	No pfam hits	825.695	1025.85	690.147	559.958	925.773	625.052	0.0740513	-1.48111
1188	smc01775	Acetyltransf_1	1328.22	1593.18	1345.75	1000.49	1460.7	1173.12	0.162297	-1.24514
1189	smc01776	Cupin_2	3095.33	2721.36	2747.7	2817.83	2908.34	2782.76	0.311299	-1.04513
1190	ribH1	DMRL_synthase	571.025	808.541	516.766	537.778	689.783	527.272	0.200192	-1.30821
1191	nusB	NusB	197.215	123.901	204.057	255.648	160.558	229.852	0.137822	1.43158
1192	smc01779	MFS_1	159.915	0.2392	52.5265	84.6782	80.0772	68.6024	0.454776	-1.16727
1193	hppA	H_PPase	680.545	593.081	796.546	704.948	636.813	750.747	0.107034	1.17891
1194	smc01781	SmpA_OmlA	3681.08	4042.79	3149.93	3363.21	3861.93	3256.57	0.0647412	-1.18589
1195	smc01782	No pfam hits	156.945	133.321	150.917	188.198	145.133	169.557	0.200535	1.16829
1196	smc01783	DUF177	401.945	419.721	474.496	322.598	410.833	398.547	0.449023	-1.03083
1197	plsX	FA_synthesis	226.545	160.741	309.236	186.588	193.643	247.912	0.2689	1.28025
1198	fabH	ACP_syn_III_C	414.535	478.411	468.516	397.058	446.473	432.787	0.401179	-1.03162
1199	himA	Bac_DNA_binding	1308.53	1729.63	1316.88	983.908	1519.08	1150.39	0.154642	-1.32049
1200	smc01787	MerR	278.015	308.551	430.947	265.418	293.283	348.182	0.31316	1.18719
1201	smc01788	No pfam hits	342.745	488.041	497.826	297.788	415.393	397.807	0.450502	-1.04421
1202	smc01789	No pfam hits	90.6852	104.051	111.976	125.528	97.368	118.752	0.0768489	1.21962
1203	smc01902	No pfam hits	61.1252	126.891	108.337	142.328	94.008	125.332	0.255482	1.33321
1204	smc01790	Glycos_transf_1	193.895	138.711	145.537	314.098	166.303	229.817	0.293252	1.38192
1205	smc01791	No pfam hits	17.7948	43.5708	28.1035	25.2682	30.6828	26.6859	0.404348	-1.14978
1206	smc01792	Bac_transf	127.205	38.5108	75.8165	103.418	82.858	89.6174	0.452478	1.08158
1207	smc01793	Glycos_transf_1	197.675	26.5408	92.8165	158.958	112.108	125.887	0.450299	1.12291
1208	smc01794	Poly_export	256.615	272.811	92.9365	182.188	264.713	137.562	0.102766	-1.92431
1209	smc01795	Wzz	76.4552	39.5608	20.9465	7.7382	58.008	14.3424	0.113228	-4.04453
1210	smc01796	No pfam hits	210.435	106.001	94.4965	202.128	158.218	148.312	0.453502	-1.06679
1211	smc01797	No pfam hits	122.585	114.971	76.0465	134.078	118.778	105.062	0.359452	-1.13055
1212	smc01798	Metallophos	205.805	94.9008	36.6835	128.818	150.353	82.7509	0.225106	-1.81694
1213	smc01799	No pfam hits	447.275	177.611	208.106	245.838	312.443	226.972	0.319943	-1.37657
1214	smc01800	COX15+CtaA	246.665	166.741	352.766	135.518	206.703	244.142	0.395803	1.18113
1215	argC	Semialdhyde_dh	270.915	227.211	354.046	341.128	249.063	347.587	0.0581818	1.39558
1216	speB	Arginase	189.265	177.771	374.407	128.788	183.518	251.597	0.338864	1.37097
1217	rpsI	Ribosomal_S9	648.515	517.481	665.907	373.628	582.998	519.767	0.372576	-1.12165
1218	rplM	Ribosomal_L13	33258.2	40348.9	24317.2	26292.1	36803.5	25304.6	0.0848734	-1.45442
1219	smc01805	4HBT	156.945	241.601	259.417	216.338	199.273	237.877	0.26298	1.19373
1220	smc01806	ECH	156.385	39.0908	94.9865	154.698	97.738	124.842	0.366019	1.27732
1221	smc01807	DUF6	110.515	46.0308	32.3665	27.8882	78.273	30.1273	0.187354	-2.59807
1222	smc01808	No pfam hits	473.525	494.291	721.536	459.998	483.908	590.767	0.281722	1.22083
1223	smc01809	Cys_Met_Meta_PP	1869.31	1711.87	1872.08	1759.46	1790.59	1815.77	0.410646	1.01406
1224	smc01810	Cupin_3	237.955	246.791	236.746	109.928	242.373	173.337	0.236188	-1.39827
1225	smc01812	p450	331.065	272.421	352.766	451.378	301.743	402.072	0.125008	1.3325
1226	smc01813	Exo_endo_phos	193.305	151.101	227.856	255.308	172.203	241.582	0.0649159	1.40289
1227	smc04448	PLDc	90.2052	18.7792	49.2565	192.528	54.4922	120.892	0.259946	2.21853
1228	clpP1	CLP_protease	5905.19	5776.81	6091.49	4162.91	5841	5127.2	0.297062	-1.13922
1229	clpX	AAA_2	601.565	566.631	821.867	515.548	584.098	668.707	0.339279	1.14485
1230	lon	Lon_C	5132.49	4474	4340.2	2928.84	4803.24	3634.52	0.159099	-1.32156
1231	hupB	Bac_DNA_binding	2170.31	2554.79	2077.32	1975.83	2362.55	2026.57	0.158506	-1.16579
1232	smc01907	No pfam hits	66.0552	47.0992	78.8265	19.9882	56.5772	49.4074	0.424837	-1.14512
1233	smc01908	MarR	154.785	261.961	151.197	87.4882	208.373	119.342	0.157503	-1.74601
1234	smc01909	Metallophos	384.395	422.271	295.056	250.098	403.333	272.577	0.0247478	-1.4797
1235	smc01910	No pfam hits	171.835	59.6708	155.966	39.2882	115.753	97.6274	0.421799	-1.18566
1236	smc01911	Cupin_2	220.025	154.261	323.056	159.148	187.143	241.102	0.314896	1.28833
1237	nuoA1	Oxidored_q4	4342.46	3334.32	2939.06	2623.19	3838.39	2781.12	0.130978	-1.38016
1238	nuoB1	Oxidored_q6	2772.27	1364.11	2832.2	2434.8	2068.19	2633.5	0.283153	1.27334
1239	nuoC1	Complex1_30kDa	1807.83	1909.63	1902.84	1774.58	1858.73	1838.71	0.415328	-1.01089
1240	nuoD1	Complex1_49kDa	408.965	377.771	622.246	498.348	393.368	560.297	0.104768	1.42436
1241	smc01916	No pfam hits	1026	1035.08	1568.78	1281.05	1030.54	1424.91	0.111192	1.38269
1242	nuoE1	Complex1_24kDa	1332.36	1034.59	1376.11	1290.35	1183.47	1333.23	0.245921	1.12654
1243	nuoF1	Complex1_51K	511.325	908.121	562.437	766.598	709.723	664.517	0.431773	-1.06803
1244	smc01919	No pfam hits	191.405	133.981	217.376	66.1082	162.693	141.742	0.415508	-1.14781
1245	nuoG1	Molybdopterin	547.745	428.201	863.526	526.328	487.973	694.927	0.211245	1.42411
1246	nuoH	NADHdh	3714.37	2258.94	3215.77	2866.45	2986.65	3041.11	0.476405	1.01823
1247	nuoI	Fer4	128.735	40.5408	255.437	228.388	84.638	241.912	0.0748108	2.8582
1248	nuoJ	Oxidored_q3	1344.87	1503.35	1612.25	1503.62	1424.11	1557.93	0.156435	1.09397
1249	nuoK1	Oxidored_q2	6496.86	4660.74	6291.5	5151.37	5578.8	5721.43	0.454561	1.02557
1250	nuoL	Oxidored_q1	1856.71	1492.67	2442.59	1751.25	1674.69	2096.92	0.211033	1.25212
1251	nuoM	Oxidored_q1	3140.95	2531.13	2972.19	1953.85	2836.04	2463.02	0.302997	-1.15145
1252	nuoN	Oxidored_q1	898.995	742.841	2186.1	1326.27	820.918	1756.18	0.132941	2.13929
1253	birA	BPL_LipA_LipB	225.385	202.761	195.026	305.768	214.073	250.397	0.314753	1.16968
1254	smc01929	Lactamase_B	326.835	134.481	430.046	242.108	230.658	336.077	0.257593	1.45704
1255	smc01930	Glyoxalase	230.705	209.981	325.167	217.718	220.343	271.442	0.256464	1.23191
1256	smc01931	DUF1467	176.335	123.201	170.396	249.418	149.768	209.907	0.174448	1.40155
1257	smc01932	PIN	682.675	1136.9	594.127	486.348	909.788	540.237	0.170035	-1.68405
1258	smc01933	No pfam hits	698.365	989.051	757.726	526.058	843.708	641.892	0.197879	-1.31441
1259	proS	tRNA+synt_2b	1939.37	1937.69	2569.55	1206.76	1938.53	1888.15	0.47651	-1.02668
1260	smc01935	FtsX	710.545	506.461	474.536	389.698	608.503	432.117	0.153848	-1.40819
1261	smc01376	ABC_tran	328.245	152.141	300.296	192.528	240.193	246.412	0.479208	1.02589
1262	dnaE1	DNA_pol3_alpha	683.185	437.711	604.256	443.538	560.448	523.897	0.414861	-1.06977
1263	smc01374	YkuD	109.845	30.0008	142.677	123.988	69.923	133.332	0.173749	1.90685
1264	dinB1	IMS	178.255	154.481	181.707	143.728	166.368	162.717	0.444	-1.02244
1265	smc01372	No pfam hits	867.805	740.051	1000.84	648.608	803.928	824.722	0.463322	1.02587
1266	divK	Response_reg	2152.28	2118.9	2484	1292.73	2135.59	1888.36	0.374771	-1.13092
1267	pleD	GGDEF	304.385	203.231	331.357	407.688	253.808	369.522	0.109376	1.45591
1268	rpmG	Ribosomal_L33	5470.14	6305.17	2828.65	2435.32	5887.65	2631.98	0.0222837	-2.23697
1269	smc01368	MFS_1	108.825	90.4408	232.756	62.7682	99.633	147.762	0.335916	1.48307
1270	smc01367	NUDIX	136.025	124.001	75.3765	120.518	130.013	97.9473	0.189739	-1.32738
1271	smc01366	DUF983	236.465	50.8308	63.8565	152.808	143.648	108.332	0.387494	-1.32599
1272	rnr	RNB	154.325	197.381	268.407	149.948	175.853	209.177	0.337476	1.1895
1273	topA	Topoisom_bac	665.105	525.841	576.046	364.598	595.473	470.322	0.220314	-1.2661
1274	smf	DNA_processg_A	123.915	150.621	32.0965	75.4882	137.268	53.7923	0.0520901	-2.55181
1275	smc01362	DUF205	720.375	760.421	529.617	365.108	740.398	447.362	0.0788834	-1.65503
1276	smc01361	Amidohydro_1	313.055	254.131	266.476	247.738	283.593	257.107	0.264407	-1.10301
1277	pyrB	OTCace_N	377.955	256.751	227.256	245.198	317.353	236.227	0.202431	-1.34342
1278	aidB	Acyl+CoA_dh_1	372.455	535.111	496.097	262.698	453.783	379.397	0.329289	-1.19606
1279	smc01358	Mem_trans	164.725	25.6008	109.846	113.568	95.163	111.707	0.42568	1.17385
1280	smc01357	No pfam hits	98.7852	43.1908	65.8865	57.7182	70.988	61.8023	0.398539	-1.14863
1281	smc01356	No pfam hits	296.635	222.151	296.086	236.328	259.393	266.207	0.450067	1.02627
1282	smc01355	UPF0081	146.815	139.801	90.0465	74.1382	143.308	82.0924	0.024078	-1.74569
1283	smc01354	Lactamase_B	2734.43	3073.63	2962.72	3144.28	2904.03	3053.5	0.269591	1.05147
1284	gatC	Glu+tRNAGln	1136.81	1445.66	1014.69	788.788	1291.23	901.737	0.0951453	-1.43194
1285	gatA	Amidase	1162.72	1261.52	1999.03	1555.6	1212.12	1777.31	0.112401	1.46629
1286	smc01351	DUF2084	44.9152	95.3008	123.297	110.168	70.108	116.732	0.150543	1.66504
1287	gatB	GatB_N	395.505	531.671	391.766	423.128	463.588	407.447	0.27919	-1.13779
1288	smc01349	Acetyltransf_1	123.835	109.141	170.746	70.0682	116.488	120.407	0.475329	1.03365
1289	smc01348	NDUFA12	1014.56	1441.16	1043.33	896.248	1227.86	969.787	0.213876	-1.26611
1290	smc01347	DUF2155	447.275	446.541	616.137	469.778	446.908	542.957	0.207239	1.21492
1291	aat	Leu_Phe_trans	204.175	93.7708	76.2065	162.768	148.973	119.487	0.358564	-1.24677
1292	accC	CPSase_L_D2	6863.57	7006.26	5762.69	4942.17	6934.91	5352.43	0.0763061	-1.29566
1293	accB	Biotin_lipoyl	7825.99	7434.67	8367.59	9584.24	7630.33	8975.91	0.123684	1.17635
1294	aroQ	DHquinase_II	5855.82	7490.45	6752.28	9369.91	6673.13	8061.09	0.239291	1.20799
1295	smc01342	DSBA	2540.73	2103.56	2648.15	2053.61	2322.14	2350.88	0.472785	1.01237
1296	smc01340	Aminotran_1_2	314.995	55.1708	66.9765	252.148	185.083	159.562	0.444482	-1.15994
1297	smc01337	No pfam hits	165.575	232.421	245.657	158.548	198.998	202.102	0.480175	1.0156
1298	rne	RNase_E_G	565.415	714.781	625.536	483.958	640.098	554.747	0.247152	-1.15385
1299	amiC	Amidase_3	183.045	90.8508	223.317	183.008	136.948	203.162	0.183126	1.4835
1300	mrcA1	Transgly	281.875	198.761	161.756	211.058	240.318	186.407	0.201244	-1.28921
1301	prfB	RF+1	267.805	263.891	489.536	330.368	265.848	409.952	0.160541	1.54206
1302	smc01332	No pfam hits	244.215	275.551	289.387	199.478	259.883	244.432	0.395866	-1.06321
1303	ppnK	NAD_kinase	239.785	221.311	213.766	265.708	230.548	239.737	0.393061	1.03986
1304	smc04435	No pfam hits	223.495	306.591	376.976	303.928	265.043	340.452	0.153932	1.28452
1305	smc01330	LysR_substrate	153.345	145.391	159.896	219.188	149.368	189.542	0.200844	1.26896
1306	azoR	Flavodoxin_2	87.9152	77.8008	124.457	107.058	82.858	115.757	0.054564	1.39706
1307	smc01328	No pfam hits	205.355	201.871	252.637	318.088	203.613	285.362	0.120796	1.40149
1308	smc01327	SpoU_methylase	605.725	692.221	556.786	632.488	648.973	594.637	0.222867	-1.09138
1309	smc01325	No pfam hits	193.075	74.5108	103.746	234.838	133.793	169.292	0.363561	1.26533
1310	smc01324	Epimerase	351.355	333.691	450.867	307.388	342.523	379.127	0.349787	1.10687
1311	secE	SecE	523.335	684.111	786.187	549.728	603.723	667.957	0.351184	1.1064
1312	nusG	NusG	2402.93	2834.68	2721.45	2802.64	2618.8	2762.04	0.313106	1.0547
1313	rplK	Ribosomal_L11_N	1893.49	2004.15	2164.95	2550.6	1948.82	2357.77	0.130942	1.20985
1314	rplA	Ribosomal_L1	475.165	645.641	975.607	519.908	560.403	747.757	0.279152	1.33432
1315	rplJ	Ribosomal_L10	9371.66	10465.4	8838.66	6918.56	9918.51	7878.61	0.11893	-1.25892
1316	rplL	Ribosomal_L12	1676.95	1090.25	1378.76	1155.52	1383.6	1267.14	0.381261	-1.09191
1317	rpoB	RNA_pol_Rpb2_6	611.125	476.221	1975.22	1444.62	543.673	1709.92	0.0624304	3.14512
1318	rpoC	RNA_pol_Rpb1_1	432.925	336.791	1124.05	467.618	384.858	795.832	0.21292	2.06786
1319	smc01315	No pfam hits	241.205	115.321	233.287	156.388	178.263	194.837	0.423408	1.09298
1320	rpsL	Ribosomal_S12	23343.3	21511.8	18478.9	22426.3	22427.6	20452.6	0.246032	-1.09656
1321	rpsG	Ribosomal_S7	12737.6	15098.4	8407.28	10169.7	13918	9288.48	0.0485745	-1.49841
1322	fusA1	GTP_EFTU	7219.7	5766.35	10983.2	10407.7	6493.02	10695.4	0.0378594	1.64722
1323	rpsJ	Ribosomal_S10	6644.53	6805.66	7972.29	6720.46	6725.09	7346.37	0.250375	1.09238
1324	rplC	Ribosomal_L3	2925.11	2653.15	6187.35	4018.25	2789.13	5102.8	0.137472	1.82953
1325	rplD	Ribosomal_L4	1617.74	1313.76	3628.64	3416.03	1465.75	3522.33	0.00586911	2.4031
1326	rplW	Ribosomal_L23	1704.84	1308.34	3255.97	2499.15	1506.59	2877.56	0.0604409	1.90998
1327	rplB	Ribosomal_L2_C	1437.98	1079.35	3617.48	3286.63	1258.66	3452.05	0.00619662	2.74263
1328	rpsS	Ribosomal_S19	3532.24	3601.25	7002.48	5644.37	3566.74	6323.42	0.07648	1.77288
1329	rplV	Ribosomal_L22	3404.82	3004.31	4155.58	4037.84	3204.56	4096.71	0.0590715	1.2784
1330	rpsC	Ribosomal_S3_C	6848.87	5877.64	5061.98	5706.18	6363.25	5384.08	0.126617	-1.18187
1331	rplP	Ribosomal_L16	23118.7	24252.8	15376.2	20356	23685.8	17866.1	0.122078	-1.32574
1332	rpmC	Ribosomal_L29	15944.2	15256	16395.9	19228.1	15600.1	17812	0.175925	1.14179
1333	rpsQ	Ribosomal_S17	6896.63	5848.6	5701.53	6673.32	6372.61	6187.42	0.40994	-1.02993
1334	rplN	Ribosomal_L14	6955.33	6096.45	9503.5	11438.8	6525.89	10471.2	0.0556479	1.60456
1335	rplX	KOW	28730.2	27425.7	48303	44022.7	28078	46162.9	0.0278656	1.6441
1336	rplE	Ribosomal_L5_C	11304.2	7907.57	13304.9	11814.3	9605.89	12559.6	0.152138	1.30749
1337	rpsN	Ribosomal_S14	4610.2	3740.94	5826.05	4941.65	4175.57	5383.85	0.0953501	1.28937
1338	rpsH	Ribosomal_S8	3412.73	3216.63	5176.9	3784.07	3314.68	4480.48	0.169273	1.35171
1339	rplF	Ribosomal_L6	1886.43	1882.01	4562.26	3329.74	1884.22	3946	0.0924493	2.09424
1340	rplR	Ribosomal_L18p	1852.79	1386.97	5030.57	5788.74	1619.88	5409.65	0.0114891	3.33954
1341	rpsE	Ribosomal_S5_C	1349.3	2556.2	2460.08	2395.36	1952.75	2427.72	0.287663	1.24323
1342	rpmD	Ribosomal_L30	4994.37	4720.54	6287.7	5464.45	4857.45	5876.07	0.109427	1.2097
1343	rplO	Ribosomal_L15	1333.77	1398.41	1807.24	1177.26	1366.09	1492.25	0.378774	1.09235
1344	secY	SecY	487.315	433.661	703.447	472.648	460.488	588.047	0.231216	1.27701
1345	adk	ADK	1375.59	1411.46	2511.08	1741.36	1393.52	2126.22	0.153681	1.52579
1346	rpsM	Ribosomal_S13	4014.04	4975.21	8802.53	7442.97	4494.62	8122.75	0.0293955	1.80721
1347	rpsK	Ribosomal_S11	27163.9	26799.1	43289.9	47215.4	26981.5	45252.6	0.0330269	1.67717
1348	rpoA	RNA_pol_A_bac	34384.1	35807.9	18890.2	24721	35096	21805.6	0.0606131	-1.60949
1349	rplQ	Ribosomal_L17	15411.5	20656.3	10098	12613.9	18033.9	11356	0.0980267	-1.58806
1350	smc01282	Ferric_reduct	121.735	95.6508	137.927	105.798	108.693	121.862	0.295997	1.12116
1351	smc01281	Oxidored_molyb	247.385	109.691	338.157	225.128	178.538	281.642	0.185223	1.57749
1352	degP3	Trypsin	475.725	490.891	759.367	510.828	483.308	635.097	0.218092	1.31406
1353	smc01279	AAA	279.935	229.381	158.616	282.368	254.658	220.492	0.340672	-1.15495
1354	sugE	Multi_Drug_Res	84.1652	158.981	33.5765	128.328	121.573	80.9524	0.286779	-1.50178
1355	smc01277	ATP12	106.655	95.9308	130.106	116.968	101.293	123.537	0.0623252	1.2196
1356	gph2	Hydrolase	189.055	97.6008	206.496	252.328	143.328	229.412	0.138243	1.60061
1357	rluC	PseudoU_synth_2	329.035	543.601	465.917	294.168	436.318	380.042	0.361761	-1.14808
1358	crcB	CRCB	355.195	347.721	728.647	351.258	351.458	539.952	0.250148	1.53632
1359	smc01273	Esterase	984.785	847.761	1417.84	1281.64	916.273	1349.74	0.0231245	1.47307
1360	smc01272	DUF1345	365.715	316.901	412.367	259.168	341.308	335.767	0.477354	-1.0165
1361	smc01271	DUF188	220.465	90.7808	267.137	195.698	155.623	231.417	0.219339	1.48704
1362	smc01269	HTH_3	1522.38	1295.65	2123.03	1833.59	1409.01	1978.31	0.0484263	1.40404
1363	lipB	BPL_LipA_LipB	79.4252	47.3808	123.067	202.758	63.403	162.912	0.104313	2.56947
1364	smc01267	AAA_PrkA	2741.84	2757.84	3414.28	2626.77	2749.84	3020.52	0.30829	1.09844
1365	smc01266	DUF444	1028.97	1089.05	1051.74	828.528	1059.01	940.132	0.236657	-1.12645
1366	smc01265	SpoVR	301.355	261.341	402.877	274.478	281.348	338.677	0.265559	1.20377
1367	smc01264	No pfam hits	212.425	244.351	263.256	308.348	228.388	285.802	0.0935625	1.25139
1368	smc01263	No pfam hits	935.435	1229.5	1042.34	625.438	1082.47	833.887	0.221162	-1.2981
1369	def2	Pep_deformylase	381.075	137.501	229.427	291.418	259.288	260.422	0.497062	1.00437
1370	smc01261	MgtE_N	66.6252	90.4408	61.8965	123.368	78.533	92.6323	0.364571	1.17953
1371	smc01260	MerR+DNA+bind	689.055	1227.06	591.476	571.788	958.058	581.632	0.19738	-1.64719
1372	smc01259	No pfam hits	363.745	388.591	250.066	218.778	376.168	234.422	0.0110065	-1.60466
1373	smc01258	DUF1624	338.755	291.861	326.086	274.078	315.308	300.082	0.353248	-1.05074
1374	smc01257	DUF599	135.095	92.7408	63.5865	108.498	113.918	86.0423	0.231035	-1.32398
1375	sda	SDH_alpha	256.725	214.901	346.137	216.628	235.813	281.382	0.304044	1.19324
1376	smc00995	DUF1489	151.395	53.3108	105.197	189.748	102.353	147.472	0.279682	1.44082
1377	smc01068	No pfam hits	262.275	184.811	263.496	202.648	223.543	233.072	0.432667	1.04263
1378	smc00996	Peptidase_S11	480.455	807.141	346.826	441.648	643.798	394.237	0.177541	-1.63302
1379	smc00997	No pfam hits	139.005	96.1908	49.8065	161.128	117.598	105.467	0.433083	-1.11502
1380	smc00998	DUF920	94.7752	43.1708	88.9165	128.878	68.973	108.897	0.176159	1.57884
1381	smc00999	PilZ	89.7652	63.4808	165.366	78.5382	76.623	121.952	0.239452	1.59159
1382	smc01000	PAS_5	143.165	30.3692	16.0865	110.168	86.7672	63.1274	0.389466	-1.37448
1383	smc01001	Rhomboid	222.775	119.521	273.986	219.598	171.148	246.792	0.178836	1.44198
1384	smc01002	CBS	628.065	549.491	681.907	439.248	588.778	560.577	0.428226	-1.05031
1385	smc01003	Patatin	801.585	782.461	864.786	599.898	792.023	732.342	0.365243	-1.08149
1386	hisI	PRA+CH	613.405	888.081	788.857	472.988	750.743	630.922	0.31287	-1.18991
1387	folE	GTP_cyclohydroI	3050.01	2799.57	1966.91	1892.97	2924.79	1929.94	0.0304434	-1.51548
1388	smc01006	No pfam hits	133.825	126.521	382.847	238.328	130.173	310.587	0.120891	2.38596
1389	smc01007	DUF37	129.975	265.021	98.1565	112.748	197.498	105.452	0.200452	-1.87286
1390	smc01008	No pfam hits	100.075	42.6508	74.7965	112.288	71.363	93.5424	0.296615	1.3108
1391	smc01009	DUF1697	73.5652	21.4208	8.0165	78.1782	47.493	43.0974	0.464868	-1.10199
1392	thrS	tRNA+synt_2b	281.765	248.831	329.256	183.668	265.298	256.462	0.461795	-1.03445
1393	smc01011	No pfam hits	214.265	221.641	262.917	79.6282	217.953	171.272	0.350034	-1.27255
1394	smc01012	Nitroreductase	275.865	271.661	261.897	263.038	273.763	262.467	0.0491389	-1.04304
1395	smc01013	Flavin_Reduct	178.745	29.8408	90.9665	74.1682	104.293	82.5674	0.409702	-1.26313
1396	smc01014	No pfam hits	94.5652	83.5808	83.0765	40.1582	89.073	61.6174	0.206789	-1.44558
1397	smc01015	DUF2336	3.3752	93.7608	82.9665	73.1182	48.568	78.0423	0.31588	1.60687
1398	smc01016	No pfam hits	193.915	211.991	159.266	136.018	202.953	147.642	0.0351034	-1.37463
1399	smc01017	Acetyltransf_1	269.245	356.181	469.597	469.838	312.713	469.717	0.0859718	1.50207
1400	parE	DNA_gyraseB	937.635	861.631	791.086	709.388	899.633	750.237	0.0581896	-1.19913
1401	smc01019	No pfam hits	159.575	166.141	79.7065	84.7982	162.858	82.2524	0.00173715	-1.97998
1402	smc01020	FAD_binding_4	301.595	68.7008	200.756	132.978	185.148	166.867	0.450977	-1.10955
1403	smc01021	YceI	283.385	157.061	288.637	164.158	220.223	226.397	0.475413	1.02804
1404	smc01022	Ni_hydr_CYTB	317.105	354.851	341.806	234.368	335.978	288.087	0.26565	-1.16624
1405	tpiA	TIM	339.915	450.681	623.207	615.958	395.298	619.582	0.0763997	1.56738
1406	smc01024	SecG	308.745	308.481	429.466	271.798	308.613	350.632	0.344122	1.13616
1407	pyrG	CTP_synth_N	749.255	556.341	661.107	394.828	652.798	527.967	0.266779	-1.23644
1408	smc01026	No pfam hits	133.005	134.481	117.417	56.3882	133.743	86.9024	0.183729	-1.539
1409	kdsA	DAHP_synth_1	1923.17	821.131	1776.15	1414.8	1372.15	1595.47	0.378383	1.16276
1410	eno	Enolase_C	932.735	557.061	1452.87	871.118	744.898	1161.99	0.184398	1.55993
1411	smc01029	DivIC	395.265	418.991	380.917	280.718	407.128	330.817	0.179961	-1.23067
1412	pdhAa	E1_dh	41101.7	35180.1	31437.3	30352.9	38140.9	30895.1	0.118949	-1.23453
1413	pdhAb	Transket_pyr	3850.24	3858.55	6607.5	3628.07	3854.39	5117.78	0.276108	1.32778
1414	pdhC	2+oxoacid_dh	2612.91	2656.2	5347.15	4193.37	2634.55	4770.26	0.0837579	1.81065
1415	smc01033	Lipase_GDSL	900.035	960.981	1947.29	1181.11	930.508	1564.2	0.172386	1.68101
1416	smc01034	Acetyltransf_1	1075.93	897.811	1235.58	1188.59	986.868	1212.08	0.111015	1.22821
1417	lpdA1	Pyr_redox_2	4013.16	4057.46	4731.04	3715.56	4035.31	4223.3	0.387135	1.04659
1418	smc01036	Transgly_assoc	3722.51	3131.49	7205.89	7617.87	3427	7411.88	0.00592885	2.16279
1419	lipA	No pfam hits	3807.12	3733.02	3757.65	3721.06	3770.07	3739.35	0.27913	-1.00821
1420	smc04865	No pfam hits	742.945	1222.45	672.716	537.288	982.698	605.002	0.173133	-1.62429
1421	smc01038	Polyketide_cyc	28.8352	0.8992	32.5465	70.0982	14.8672	51.3224	0.134724	3.45205
1422	smc01039	CinA	178.375	74.6308	46.7265	49.5682	126.503	48.1474	0.186063	-2.62741
1423	ispDF	YgbB	138.115	210.941	76.9265	91.7982	174.528	84.3624	0.116607	-2.06879
1424	dusB	Dus	142.075	52.4108	109.057	125.258	97.243	117.157	0.367039	1.20479
1425	ntrB	HATPase_c	127.885	98.8708	239.986	168.768	113.378	204.377	0.101328	1.80262
1426	ntrC	Sigma54_activat	204.465	87.9208	241.526	192.068	146.193	216.797	0.212442	1.48295
1427	ntrY	HATPase_c	235.255	165.441	277.796	202.278	200.348	240.037	0.260683	1.1981
1428	ntrX	Sigma54_activat	302.655	298.051	379.137	214.058	300.353	296.597	0.485528	-1.01266
1429	trkA	TrkA_N	263.435	124.861	285.306	254.428	194.148	269.867	0.233275	1.39001
1430	smc01047	Aminotran_4	256.495	267.341	462.256	139.228	261.918	300.742	0.424917	1.14823
1431	hfq	LSM	1244.74	1216.95	1630.32	1381.49	1230.84	1505.9	0.133536	1.22347
1432	hflX	MMR_HSR1	344.665	136.051	377.716	250.048	240.358	313.882	0.309756	1.3059
1433	smc01051	MazG	367.995	531.551	423.976	215.718	449.773	319.847	0.217424	-1.40621
1434	smc01052	No pfam hits	2868.7	3305.6	2194.26	2351.95	3087.15	2273.1	0.067684	-1.35812
1435	cysG	TP_methylase	406.385	199.071	392.836	368.588	302.728	380.712	0.294373	1.25761
1436	smc01054	No pfam hits	2702.82	3460.67	2681.85	3142.56	3081.74	2912.2	0.372862	-1.05822
1437	cysI	NIR_SIR	8424.96	6847.22	6641.37	5879.09	7636.09	6260.23	0.150491	-1.21978
1438	smc02123	DUF934	5102.37	5393.25	4494.86	3943.62	5247.81	4219.24	0.0578531	-1.24378
1439	fpr	No pfam hits	5863.27	4708.43	3953.23	3185.21	5285.85	3569.22	0.075031	-1.48095
1440	relE	Plasmid_stabil	239.785	164.861	164.636	190.478	202.323	177.557	0.313759	-1.13948
1441	aapP	ABC_tran	137.265	143.751	292.716	136.248	140.508	214.482	0.258826	1.52648
1442	aapM	BPD_transp_1	637.995	542.251	1013.32	842.528	590.123	927.922	0.0519073	1.57242
1443	aapQ	BPD_transp_1	2121.83	1878.25	1954.87	2405.67	2000.04	2180.27	0.286435	1.09011
1444	aapJ	SBP_bac_3	7009.35	6146.14	6161.53	6289.12	6577.74	6225.32	0.281409	-1.05661
1445	metC	Cys_Met_Meta_PP	350.045	520.261	585.657	331.248	435.153	458.452	0.44737	1.05354
1446	smc02116	DAO	296.035	148.251	133.776	185.128	222.143	159.452	0.273934	-1.39316
1447	smc02115	DUF2327	1143.75	1922.8	1039.52	1056.77	1533.27	1048.14	0.215307	-1.46285
1448	smc02114	Abhydrolase_1	543.695	300.091	633.466	374.598	421.893	504.032	0.344761	1.19469
1449	cysE	SATase_N	1830.09	2431.61	1342.43	807.318	2130.85	1074.87	0.0607102	-1.98242
1450	smc02112	No pfam hits	295.265	227.211	285.296	152.028	261.238	218.662	0.321605	-1.19471
1451	smc02111	Phasin_2	390.845	463.471	717.947	372.528	427.158	545.237	0.308553	1.27643
1452	clpS1	ClpS	5834.12	5572.68	4970.58	5085.86	5703.4	5028.22	0.0410048	-1.13428
1453	clpA	AAA_2	368.105	316.181	531.226	245.318	342.143	388.272	0.400863	1.13482
1454	smc02108	No pfam hits	442.655	250.321	764.857	535.018	346.488	649.937	0.0920419	1.87579
1455	smc02107	AzlD	83.1852	60.0508	97.6565	75.8382	71.618	86.7474	0.221028	1.21125
1456	smc02106	HIT	1078.1	1150.79	1183.6	873.838	1114.44	1028.72	0.339015	-1.08333
1457	smc02105	DUF482	613.955	602.991	1001.44	768.488	608.473	884.962	0.126595	1.4544
1458	smc02104	GDPD	2083.89	2983.04	4486.45	2987.28	2533.46	3736.86	0.163406	1.475
1459	smc02103	Ribonuc_L+PSP	572.755	717.871	1081.93	871.118	645.313	976.522	0.0689703	1.51325
1460	smc02102	DUF1849	819.385	1434.05	872.536	558.698	1126.72	715.617	0.194752	-1.57447
1461	rpsB	Ribosomal_S2	1893.46	2063	1762.33	2307.36	1978.23	2034.84	0.435579	1.02862
1462	tsf	EF_TS	406.585	308.651	403.157	274.988	357.618	339.072	0.420402	-1.0547
1463	pyrH	AA_kinase	1194.69	1166.06	1044.56	1051.27	1180.37	1047.91	0.0283208	-1.1264
1464	rrf	RRF	1977.96	2026.28	1716.92	1266.23	2002.12	1491.57	0.130741	-1.34229
1465	uppS	Prenyltransf	1197.08	1050.33	1579.03	859.058	1123.7	1219.04	0.417893	1.08484
1466	cdsA	CTP_transf_1	179.175	114.071	138.396	75.9982	146.623	107.197	0.237127	-1.36779
1467	smc02095	Peptidase_M50	469.545	362.871	516.496	343.738	416.208	430.117	0.45287	1.03342
1468	omp	Bac_surface_Ag	4158.93	4094.98	5049.06	4795.15	4126.95	4922.1	0.0424873	1.19267
1469	lpxD	LpxD	373.645	571.291	526.336	348.068	472.468	437.202	0.40803	-1.08066
1470	fabZ	FabA	1081.88	1692.11	1272.36	804.698	1386.99	1038.53	0.232929	-1.33554
1471	lpxA	Hexapep	2851.86	3594.71	3555.96	2455.38	3223.28	3005.67	0.388996	-1.0724
1472	smc02090	DUF1009	97.7552	201.591	159.957	132.248	149.673	146.102	0.478354	-1.02444
1473	lpxB	LpxB	63.4152	84.1008	65.4965	36.1682	73.758	50.8324	0.170846	-1.45101
1474	smc02088	GIY+YIG	136.095	136.791	259.076	178.598	136.443	218.837	0.144599	1.60387
1475	gltA	Citrate_synt	42594.5	48011	44366.6	53759.3	45302.8	49062.9	0.287389	1.083
1476	smc02086	Competence	80.4952	104.401	45.8565	37.7882	92.448	41.8224	0.0596936	-2.21049
1477	exbB	MotA_ExbB	96.2152	283.701	140.106	108.108	189.958	124.107	0.3046	-1.53059
1478	exbD	ExbD	59.1352	42.6508	29.9665	98.9482	50.893	64.4574	0.381099	1.26653
1479	smc02083	PCMT	894.905	828.231	1252.7	928.008	861.568	1090.35	0.192939	1.26554
1480	tolC	OEP	708.935	1199.71	710.236	586.468	954.323	648.352	0.211067	-1.47192
1481	smc02081	DUF2497	1205.01	1705.55	1213.39	961.718	1455.28	1087.55	0.178448	-1.33812
1482	valS	tRNA+synt_1	397.305	292.211	588.597	321.768	344.758	455.182	0.278146	1.3203
1483	fadL	Toluene_X	562.575	231.621	340.707	627.108	397.098	483.907	0.36531	1.21861
1484	exoR	Sel1	573.755	570.451	376.976	425.738	572.103	401.357	0.044522	-1.42542
1485	xthA2	Exo_endo_phos	430.445	320.751	237.377	267.958	375.598	252.667	0.124408	-1.48653
1486	cls	PLDc	278.665	143.791	356.546	254.878	211.228	305.712	0.193486	1.44731
1487	smc02075	Fe+S_biosyn	1546.48	1852.81	1238.7	897.218	1699.64	1067.96	0.055918	-1.59149
1488	smc02074	HD	132.145	108.111	153.577	120.468	120.128	137.022	0.2514	1.14064
1489	argS	DALR_1	481.735	524.111	760.417	498.118	502.923	629.267	0.254796	1.25122
1490	smc02072	SPOR	197.635	84.6608	59.4465	171.798	141.148	115.622	0.389518	-1.22077
1491	smc02071	Glyco_hydro_3	364.915	221.641	247.697	216.338	293.278	232.017	0.273429	-1.26403
1492	smc02070	ScpA_ScpB	123.805	160.971	77.6665	120.798	142.388	99.2324	0.135691	-1.43489
1493	smc02069	DUF387	94.0952	165.431	193.577	253.988	129.763	223.782	0.0926925	1.72455
1494	smc02068	ABC_tran	210.375	80.5308	144.167	179.518	145.453	161.842	0.421901	1.11268
1495	tatE	MttA_Hcf106	1926.4	1636.7	2241.48	1760.47	1781.55	2000.97	0.265656	1.12316
1496	tatB	No pfam hits	316.395	356.171	259.076	192.358	336.283	225.717	0.0654519	-1.48984
1497	tatC	TatC	393.905	574.111	453.756	354.168	484.008	403.962	0.268676	-1.19815
1498	serS	tRNA+synt_2b	258.155	256.861	218.506	278.538	257.508	248.522	0.407415	-1.03616
1499	surE	SurE	307.125	414.821	393.716	241.838	360.973	317.777	0.346292	-1.13593
1500	pcm	PCMT	389.275	433.061	484.816	237.878	411.168	361.347	0.378064	-1.13787
1501	bioS	No pfam hits	132.685	91.8708	83.6965	102.698	112.278	93.1974	0.257937	-1.20473
1502	lppB	Peptidase_M23	193.075	260.921	296.927	201.598	226.998	249.262	0.371782	1.09808
1503	smc02059	DUF815	779.175	1513.83	1241.24	989.148	1146.5	1115.19	0.473406	-1.02808
1504	smc02058	YajC	529.115	543.291	864.316	515.718	536.203	690.017	0.269782	1.28686
1505	secD1	SecD_SecF	173.105	74.0408	114.966	115.978	123.573	115.472	0.4484	-1.07015
1506	smc02056	DUF498	179.395	39.7908	123.177	107.268	109.593	115.222	0.474423	1.05137
1507	crtB	SQS_PSY	197.855	170.151	106.157	88.7682	184.003	97.4624	0.0241893	-1.88794
1508	smc02054	No pfam hits	152.655	70.9608	29.2865	166.758	111.808	98.0224	0.441048	-1.14064
1509	gid	GIDA	469.675	497.661	609.347	451.058	483.668	530.202	0.330619	1.09621
1510	smc02052	DUF1127	4698.89	4399.61	3355.93	3823.93	4549.25	3589.93	0.0466714	-1.26723
1511	smc02051	DUF1127	56737.1	67633	37342.5	45266.8	62185	41304.6	0.0504796	-1.50552
1512	tig	Trigger_C	6581.54	5663.74	7706.77	5902.29	6122.64	6804.53	0.29497	1.11137
1513	gcvP	GDC+P	6603.59	5149.59	5729.17	5455.61	5876.59	5592.39	0.381565	-1.05082
1514	gcvH	GCV_H	5956.54	5261.04	3673.27	4676.27	5608.79	4174.77	0.0792434	-1.3435
1515	gcvT	GCV_T	478.725	554.871	1392.11	758.368	516.798	1075.24	0.162637	2.08058
1516	smc01242	DUF461	252.285	153.381	219.636	211.888	202.833	215.762	0.418636	1.06374
1517	smc01241	No pfam hits	71.8352	27.9192	84.8565	9.0082	49.8772	46.9323	0.476917	-1.06275
1518	smc01239	No pfam hits	738.255	905.261	798.716	705.028	821.758	751.872	0.279294	-1.09295
1519	gst5	GST_N	149.315	115.891	190.687	160.098	132.603	175.392	0.100252	1.32269
1520	nrdJ	Ribonuc_red_2_N	5447.08	5164.95	8368.31	6674.52	5306.01	7521.41	0.112341	1.41753
1521	smc01236	DUF72	1437.68	2028.95	1691.99	1245.62	1733.31	1468.8	0.277027	-1.18009
1522	uvrA	ABC_tran	558.015	485.611	645.056	426.408	521.813	535.732	0.460314	1.02667
1523	ssb	SSB	8000.74	9223.59	6446.19	4465.81	8612.16	5456	0.0686223	-1.57848
1524	smc01232	MarC	304.825	113.721	146.057	101.568	209.273	123.812	0.266011	-1.69024
1525	gyrA	DNA_topoisoIV	375.145	570.781	508.236	294.388	472.963	401.312	0.335158	-1.17854
1526	smc01230	SLT	134.075	72.7508	65.7065	179.518	103.413	122.612	0.400831	1.18566
1527	smc01229	Acetyltransf_1	127.775	103.491	148.907	123.368	115.633	136.137	0.182436	1.17732
1528	str	APH_6_hur	232.685	175.981	194.907	82.4782	204.333	138.692	0.218903	-1.47328
1529	nerA	Oxidored_FMN	6997.3	6447.45	5804.81	7681.47	6722.37	6743.14	0.493044	1.00309
1530	smc01226	HTH_5	550.965	1006.57	408.447	506.008	778.768	457.227	0.192427	-1.70324
1531	lsrB	LysR_substrate	2141.13	2001.93	1543.68	1369.2	2071.53	1456.44	0.01743	-1.42233
1532	trxB	Pyr_redox_2	568.835	716.671	908.127	761.948	642.753	835.037	0.102798	1.29916
1533	lrp3	AsnC_trans_reg	315.485	199.261	162.476	139.688	257.373	151.082	0.154971	-1.70353
1534	lpsC	Glycos_transf_2	406.115	641.901	500.617	279.678	524.008	390.147	0.247408	-1.3431
1535	lpsD	Glycos_transf_1	125.355	57.2508	205.136	52.2482	91.303	128.692	0.357495	1.40951
1536	lpsE	Glycos_transf_1	112.955	122.921	174.986	165.728	117.938	170.357	0.00833639	1.44447
1537	lpsB	Glycos_transf_1	205.075	154.021	438.486	261.118	179.548	349.802	0.144171	1.94824
1538	greA	GreA_GreB	2576.08	2449.56	2080.04	2224.97	2512.82	2152.5	0.0331387	-1.16739
1539	smc01217	MFS_1	134.655	61.6308	37.5965	80.1782	98.143	58.8874	0.235357	-1.66662
1540	smc01216	No pfam hits	228.475	223.991	258.927	150.038	226.233	204.482	0.379022	-1.10637
1541	carB	CPSase_L_D2	267.475	264.051	370.867	217.098	265.763	293.982	0.38803	1.10618
1542	smc01214	ADH_N	170.535	141.241	100.896	97.3182	155.888	99.1073	0.0781042	-1.57292
1543	smc01213	Zn_peptidase	280.825	132.871	318.187	312.638	206.848	315.412	0.190257	1.52485
1544	smc01212	MFS_1	188.855	166.911	123.927	181.568	177.883	152.747	0.269328	-1.16456
1545	norM	MatE	38.0152	186.271	97.9365	52.1282	112.143	75.0324	0.352726	-1.4946
1546	smc01210	DUF86	171.525	59.4208	44.2065	50.6082	115.473	47.4074	0.219043	-2.43576
1547	coaD	CTP_transf_2	563.875	957.771	656.976	502.478	760.823	579.727	0.260372	-1.31238
1548	ppiA	Pro_isomerase	2505.96	2939.92	2431.37	1816.05	2722.94	2123.71	0.132966	-1.28216
1549	ppiB	Pro_isomerase	720.485	456.041	1022.93	676.128	588.263	849.527	0.180403	1.44413
1550	queA	Queuosine_synth	232.445	503.111	378.627	241.388	367.778	310.007	0.375412	-1.18635
1551	tgt	TGT	288.095	100.791	157.776	122.198	194.443	139.987	0.332169	-1.389
1552	smc01205	SBP_bac_3	210.145	131.151	245.647	157.328	170.648	201.487	0.327573	1.18072
1553	smc01204	SEC+C	206.635	37.2708	61.1365	147.738	121.953	104.437	0.437897	-1.16771
1554	smc01203	ICMT	992.805	951.431	620.687	632.618	972.118	626.652	0.0130395	-1.55129
1555	smc01202	No pfam hits	4750.44	5151.95	6026.13	7306.27	4951.19	6666.2	0.101651	1.34638
1556	smc01200	YkuD	2022.43	2668.69	2732.69	2515.42	2345.56	2624.05	0.271343	1.11873
1557	smc01698	adh_short	297.315	244.251	287.847	180.678	270.783	234.262	0.311251	-1.1559
1558	smc02814	MFS_1	123.535	136.841	83.4665	162.468	130.188	122.967	0.442619	-1.05872
1559	smc01199	No pfam hits	20.3952	57.4408	67.1365	49.4882	38.918	58.3123	0.238118	1.49834
1560	smc01198	Trans_reg_C	213.745	72.1008	76.4165	80.1782	142.923	78.2974	0.264522	-1.82539
1561	smc01197	GFA	227.225	428.891	425.107	346.258	328.058	385.682	0.335607	1.17565
1562	smc01196	No pfam hits	327.485	495.121	343.566	158.858	411.303	251.212	0.164465	-1.63727
1563	smc01194	Lactamase_B	126.765	82.4908	108.087	171.168	104.628	139.627	0.234479	1.33451
1564	smc01193	TatD_DNase	193.075	123.761	289.147	291.038	158.418	290.092	0.0818065	1.83118
1565	metS	tRNA+synt_1g	2682.52	2529	3828.97	3437.23	2605.76	3633.1	0.0430732	1.39426
1566	smc01191	No pfam hits	1000.21	1204.59	943.147	688.168	1102.4	815.657	0.113627	-1.35155
1567	smc01190	No pfam hits	514.445	141.501	253.586	218.298	327.973	235.942	0.354053	-1.39006
1568	tmk	Thymidylate_kin	172.425	76.1708	154.697	197.658	124.298	176.177	0.232825	1.41738
1569	dac	Peptidase_S11	132.345	155.951	142.396	88.9282	144.148	115.662	0.234861	-1.24628
1570	rlpA	DPBB_1	202.185	211.631	230.756	156.768	206.908	193.762	0.391405	-1.06784
1571	smc01186	No pfam hits	33.5252	82.1408	188.966	91.0982	57.833	140.032	0.156208	2.42132
1572	smc01185	DUF1254	61.5752	75.6308	125.216	165.888	68.603	145.552	0.0674845	2.12166
1573	smc01184	DUF1254	341.385	246.791	318.006	337.388	294.088	327.697	0.302702	1.11428
1574	lexA	Peptidase_S24	1864.48	2206.03	2217.39	1557.38	2035.25	1887.38	0.369977	-1.07835
1575	smc01182	HemolysinCabind	129.495	93.0108	95.2465	74.0382	111.253	84.6424	0.179927	-1.31439
1576	smc01181	No pfam hits	778.865	287.251	220.957	271.178	533.058	246.067	0.224731	-2.16631
1577	smc01180	No pfam hits	19.9952	19.7908	117.726	22.5782	19.893	70.1524	0.241265	3.52648
1578	smc01179	Multi_Drug_Res	241.165	172.641	171.256	182.908	206.903	177.082	0.271062	-1.1684
1579	smc01178	Multi_Drug_Res	182.275	73.5808	134.047	59.1082	127.928	96.5774	0.343388	-1.32462
1580	smc01177	No pfam hits	1123.86	1413.65	934.586	1031.3	1268.75	982.942	0.13817	-1.29077
1581	smc01176	SpoVT_AbrB	1407.09	1959.56	1105.5	823.878	1683.32	964.687	0.0941949	-1.74494
1582	smc01175	adh_short	151.065	50.6108	91.2265	90.8782	100.838	91.0523	0.438752	-1.10747
1583	cysK2	PALP	2519.25	2182.29	2998.06	2045.29	2350.77	2521.67	0.391646	1.0727
1584	alaS2	tRNA_SAD	1004.62	1229.19	1371.69	834.158	1116.9	1102.92	0.483933	-1.01268
1585	sseA	Rhodanese	853.145	903.181	1194.06	857.988	878.163	1026.02	0.269514	1.16837
1586	smc01171	No pfam hits	741.525	686.951	965.607	477.548	714.238	721.577	0.490444	1.01028
1587	smc01170	DUF1203	131.665	76.8908	111.636	115.448	104.278	113.542	0.396195	1.08884
1588	ald	AlaDh_PNT_N	256.335	176.751	187.837	168.768	216.543	178.302	0.254152	-1.21447
1589	lrp2	AsnC_trans_reg	200.975	95.9308	162.116	131.668	148.453	146.892	0.490657	-1.01062
1590	cpdB	5_nucleotid_C	571.985	385.131	673.637	271.928	478.558	472.782	0.491195	-1.01222
1591	smc00935	HlyU	573.245	633.311	403.387	316.478	603.278	359.932	0.0273639	-1.67609
1592	ilvA	PALP	124.035	44.5308	84.8565	134.358	84.283	109.607	0.325922	1.30047
1593	trkH	TrkH	241.605	255.101	217.626	134.358	248.353	175.992	0.163312	-1.41116
1594	smc00938	No pfam hits	158.145	155.671	272.016	194.528	156.908	233.272	0.149321	1.48668
1595	smc00939	YCII	523.335	445.081	582.177	352.348	484.208	467.262	0.454156	-1.03627
1596	smc00940	No pfam hits	195.925	298.821	231.366	151.108	247.373	191.237	0.242426	-1.29354
1597	smc00941	No pfam hits	570.505	502.021	523.667	390.028	536.263	456.847	0.215806	-1.17383
1598	smc00942	No pfam hits	1210.89	1466.87	1451.08	978.388	1338.88	1214.73	0.3505	-1.1022
1599	wrbA1	Flavodoxin_1	2525.26	1359.3	3266.13	2505.69	1942.28	2885.91	0.162922	1.48584
1600	smc00944	MoCF_biosynth	273.595	163.271	319.216	203.908	218.433	261.562	0.321538	1.19745
1601	gpt	Pribosyltran	595.485	453.981	524.336	482.248	524.733	503.292	0.40714	-1.0426
1602	smc00946	YjeF_N	232.325	223.801	142.067	207.048	228.063	174.557	0.171878	-1.30652
1603	glnB	P+II	12201	13234.1	12644.1	12289.4	12717.5	12466.7	0.35697	-1.02012
1604	glnA	Gln+synt_C	16176.8	15835.7	13540.6	15611.8	16006.2	14576.2	0.197225	-1.09811
1605	smc00949	YccV+like	1654.4	1920.57	1461.98	1566.2	1787.48	1514.09	0.129753	-1.18057
1606	smc00950	IalB	811.385	1109.46	981.326	1015.63	960.423	998.477	0.420508	1.03962
1607	smc00951	SBP_bac_5	621.355	497.961	658.137	418.418	559.658	538.277	0.446357	-1.03972
1608	smc00952	DSBA	186.905	280.691	140.346	78.1782	233.798	109.262	0.0881202	-2.13979
1609	smc00953	HTH_AraC	7.5752	48.0508	9.0565	77.2982	27.813	43.1774	0.37161	1.55242
1610	atsA	Sulfatase	151.105	177.711	134.216	163.918	164.408	149.067	0.261462	-1.10291
1611	smc00955	DUF900	149.685	104.161	106.476	82.8682	126.923	94.6723	0.18467	-1.34066
1612	smc00959	No pfam hits	427.315	599.901	653.086	456.668	513.608	554.877	0.391292	1.08035
1613	xthA1	Exo_endo_phos	238.665	246.631	400.857	323.508	242.648	362.182	0.0980047	1.49262
1614	smc00958	No pfam hits	216.835	121.741	225.197	209.088	169.288	217.142	0.247602	1.28268
1615	mfd	CarD_TRCF	92.8552	102.111	83.8065	87.4882	97.483	85.6474	0.101782	-1.13819
1616	smc00227	DUF339	145.335	88.5608	149.037	115.938	116.948	132.487	0.346251	1.13287
1617	recG	DEAD	312.485	151.211	148.787	111.158	231.848	129.972	0.209432	-1.78383
1618	smc00229	DUF502	524.395	512.821	491.256	385.678	518.608	438.467	0.184219	-1.18277
1619	smc00230	Acetyltransf_1	1341.07	1857	1413.43	1036.24	1599.03	1224.83	0.185762	-1.30551
1620	glmU	NTP_transferase	259.525	281.431	477.746	335.478	270.478	406.612	0.150433	1.50331
1621	smc00233	Na_Pi_cotrans	128.535	122.921	44.2065	95.4382	125.728	69.8224	0.135157	-1.80068
1622	ppiD	No pfam hits	271.635	311.071	505.016	305.958	291.353	405.487	0.225917	1.39174
1623	trpD	Glycos_transf_3	205.185	88.2708	174.396	132.308	146.728	153.352	0.464775	1.04515
1624	trpC	IGPS	142.535	160.971	247.697	141.508	151.753	194.602	0.283061	1.28236
1625	moaC	MoaC	166.545	305.471	275.226	289.748	236.008	282.487	0.312122	1.19694
1626	moeA	MoeA_N	110.995	1.2108	101.457	141.508	56.103	121.482	0.21617	2.16534
1627	smc00239	No pfam hits	180.025	49.9908	87.2965	108.998	115.008	98.1474	0.419423	-1.17179
1628	smc00240	DUF21	373.295	615.251	363.637	356.848	494.273	360.242	0.233671	-1.37206
1629	smc00241	FCD	225.455	194.381	197.327	272.868	209.918	235.097	0.313122	1.11995
1630	smc00242	Bmp	4320.5	4856.46	5196.52	4100.38	4588.48	4648.45	0.466754	1.01307
1631	smc00244	BPD_transp_2	1120.75	1069.49	913.357	809.558	1095.12	861.457	0.0461456	-1.27124
1632	smc00243	BPD_transp_2	110.155	100.391	178.177	98.7982	105.273	138.487	0.27771	1.31551
1633	smc00245	ABC_tran	168.035	212.111	192.337	183.338	190.073	187.837	0.467983	-1.0119
1634	qor	ADH_zinc_N	732.215	759.691	1236.13	905.918	745.953	1071.02	0.148713	1.43578
1635	pcs	No pfam hits	305.905	205.671	605.736	292.808	255.788	449.272	0.210737	1.75642
1636	smc00316	FAD_binding_3	271.555	140.741	228.476	80.0682	206.148	154.272	0.326512	-1.33626
1637	smc00317	Mem_trans	114.375	18.9392	140.346	57.8282	66.6572	99.0874	0.329644	1.48652
1638	ccsA	DsbD	288.535	44.9308	128.057	59.2382	166.733	93.6474	0.327803	-1.78043
1639	smc00249	No pfam hits	2176.37	2866.66	2647.79	1635.26	2521.51	2141.52	0.302822	-1.17744
1640	smc00250	No pfam hits	274.045	199.591	224.067	297.598	236.818	260.832	0.345657	1.1014
1641	smc00251	No pfam hits	174.895	120.911	171.667	358.008	147.903	264.837	0.209033	1.79062
1642	smc00252	No pfam hits	253.105	299.851	270.147	158.728	276.478	214.437	0.227161	-1.28932
1643	smc00253	DUF1236	70.6652	75.0808	37.8665	154.588	72.873	96.2274	0.378838	1.32048
1644	smc00254	DUF1236	333.945	125.821	93.5865	154.718	229.883	124.152	0.244157	-1.85162
1645	smc04437	No pfam hits	7.1348	10.5908	4.1165	54.6382	8.8628	29.3773	0.282741	3.31468
1646	smc00255	No pfam hits	91.7752	110.371	105.496	108.078	101.073	106.787	0.324401	1.05654
1647	smc00256	HTH_AraC	149.685	9.8592	70.5165	65.4082	79.7722	67.9624	0.44674	-1.17377
1648	ropB2	Porin_2	221.165	337.931	275.397	222.718	279.548	249.057	0.349017	-1.12242
1649	smc00258	No pfam hits	212.365	102.641	67.1465	183.938	157.503	125.542	0.364334	-1.25458
1650	smc00259	No pfam hits	42.2352	31.5808	150.116	137.408	36.908	143.762	0.00334275	3.89515
1651	smc00260	adh_short	89.6052	108.581	33.2965	81.2982	99.093	57.2974	0.153453	-1.72945
1652	smc00261	AMP+binding	332.725	197.461	232.646	222.448	265.093	227.547	0.33865	-1.165
1653	smc00262	No pfam hits	98.9152	80.6508	198.146	129.498	89.783	163.822	0.129888	1.82465
1654	smc00263	HTH_IclR	135.835	93.9208	115.667	240.448	114.878	178.057	0.244204	1.54997
1655	smc00264	adh_short	142.695	97.9808	141.606	134.878	120.338	138.242	0.284449	1.14878
1656	smc00265	SBP_bac_7	469.715	457.361	562.796	402.728	463.538	482.762	0.424999	1.04147
1657	smc00266	DctM	52.0052	126.611	69.6165	13.8682	89.308	41.7423	0.210878	-2.13951
1658	smc00267	AP_endonuc_2	244.175	119.411	173.287	123.828	181.793	148.557	0.345395	-1.22372
1659	smc00268	adh_short	119.575	32.0508	8.0165	17.6082	75.813	12.8123	0.192137	-5.91718
1660	smc00269	Transket_pyr	267.055	185.091	130.636	81.0982	226.073	105.867	0.0775285	-2.13544
1661	smc00270	Transketolase_N	129.605	63.3108	85.5365	36.6082	96.458	61.0724	0.243788	-1.57941
1662	smc00271	SBP_bac_7	37.5152	39.7308	146.766	113.258	38.623	130.012	0.0570726	3.36619
1663	smc00272	DctQ	121.755	84.9908	110.937	62.1682	103.373	86.5524	0.320351	-1.19434
1664	smc00273	DctM	126.215	173.981	98.1665	62.1682	150.098	80.1674	0.0769037	-1.87231
1665	smc00274	NAD_binding_2	160.715	140.491	172.657	92.1182	150.603	132.387	0.365082	-1.13759
1666	smc00275	LysR_substrate	183.885	75.3108	104.346	147.208	129.598	125.777	0.478191	-1.03038
1667	smc00276	Lactamase_B	119.575	115.891	192.736	107.878	117.733	150.307	0.291534	1.27668
1668	smc00277	Aminotran_5	212.945	108.741	171.376	112.448	160.843	141.912	0.394275	-1.1334
1669	smc00278	AsnC_trans_reg	183.725	213.041	124.837	139.048	198.383	131.942	0.0461938	-1.50356
1670	smc00279	No pfam hits	126.715	120.371	65.4465	127.318	123.543	96.3824	0.270262	-1.2818
1671	smc00280	No pfam hits	86.7852	95.0708	128.276	72.4282	90.928	100.352	0.396521	1.10365
1672	smc00281	No pfam hits	94.2052	100.111	25.1265	147.988	97.158	86.5573	0.445619	-1.12247
1673	smc00282	DUF924	182.275	110.631	198.146	87.7282	146.453	142.937	0.481476	-1.0246
1674	smc00283	LysR_substrate	157.695	54.6008	43.4265	38.3982	106.148	40.9124	0.21267	-2.59452
1675	smc00284	No pfam hits	98.8552	50.1408	81.4765	120.698	74.498	101.087	0.244105	1.35691
1676	smc04866	No pfam hits	79.4752	27.9208	94.5065	78.4482	53.698	86.4774	0.206316	1.61044
1677	smc00287	ETC_C1_NDUFA4	863.405	840.541	1175.07	832.758	851.973	1003.91	0.268732	1.17834
1678	smc00288	DUF192	183.165	143.381	250.266	209.548	163.273	229.907	0.0720642	1.40812
1679	cspA5	CSD	3366.98	3897.01	1952.55	1675.51	3631.99	1814.03	0.0243419	-2.00217
1680	gloA	Glyoxalase	2688.32	2834.06	1926.13	1483.04	2761.19	1704.58	0.0524951	-1.61986
1681	smc00291	Peptidase_M15_3	121.505	93.1308	136.736	29.5182	107.318	83.1273	0.365444	-1.29101
1682	recJ	DHH	171.575	108.311	85.3665	164.358	139.943	124.862	0.397486	-1.12078
1683	thrA	Homoserine_dh	1165.16	1035.52	1393.92	1290.84	1100.34	1342.38	0.0528738	1.21997
1684	aatC	Aminotran_1_2	1690.04	1038.84	1234.25	966.618	1364.44	1100.43	0.281689	-1.23991
1685	smc00295	No pfam hits	312.325	355.541	450.806	351.138	333.933	400.972	0.194296	1.20076
1686	phbC	PhaC_N	309.805	343.851	453.627	332.838	326.828	393.232	0.23114	1.20318
1687	sfsA	SfsA	318.585	290.631	187.886	129.298	304.608	158.592	0.040963	-1.9207
1688	map1	Peptidase_M24	803.305	864.141	849.796	544.228	833.723	697.012	0.266302	-1.19614
1689	radC	DUF2466	427.705	198.761	236.106	265.708	313.233	250.907	0.341225	-1.2484
1690	sthA	Pyr_redox_2	321.525	152.071	326.586	204.308	236.798	265.447	0.405944	1.12099
1691	sufA	Fe+S_biosyn	2565.53	1996.14	2142.29	2652.44	2280.83	2397.36	0.394791	1.05109
1692	smc00302	DUF59	702.295	766.501	783.026	454.938	734.398	618.982	0.304258	-1.18646
1693	csd	Aminotran_5	476.805	262.751	605.627	451.378	369.778	528.502	0.181152	1.42924
1694	sufD	UPF0051	537.185	432.931	1220.79	1009.74	485.058	1115.26	0.0311189	2.29924
1695	smc00531	ABC_tran	1360.7	1334	1716.6	1294.38	1347.35	1505.49	0.295255	1.11737
1696	smc00530	UPF0051	5416.29	3653.13	4429.28	3835.77	4534.71	4132.52	0.364646	-1.09732
1697	nifS	Aminotran_5	100.565	97.5908	80.3965	104.098	99.078	92.2473	0.333456	-1.07405
1698	smc00528	No pfam hits	510.645	894.041	1117.8	750.338	702.343	934.067	0.237497	1.32993
1699	smc05006	SpoVT_AbrB	238.665	133.641	194.736	173.748	186.153	184.242	0.488482	-1.01037
1700	anmK	UPF0075	217.965	80.4108	288.347	203.558	149.188	245.952	0.187046	1.64861
1701	tyrS	tRNA+synt_1b	2191.01	2421.21	1378.3	1463.08	2306.11	1420.69	0.0277388	-1.62323
1702	smc00525	No pfam hits	107.985	136.051	60.9065	168.378	122.018	114.642	0.456957	-1.06434
1703	bcp	AhpC+TSA	255.355	246.971	386.056	202.388	251.163	294.222	0.360437	1.17144
1704	smc00523	DUF455	110.015	150.231	164.236	134.298	130.123	149.267	0.265231	1.14713
1705	smc00540	DUF455	120.465	38.7908	113.986	49.7682	79.628	81.8773	0.484795	1.02825
1706	smc00539	Peptidase_M23	70.1452	13.1808	69.4365	69.0882	41.663	69.2624	0.255009	1.66244
1707	rhlE1	DEAD	433.045	510.681	618.066	562.148	471.863	590.107	0.0722036	1.25059
1708	smc00521	NUDIX	138.875	189.401	253.607	135.068	164.138	194.337	0.351828	1.18399
1709	smc00520	TfoX_N	215.365	57.2508	213.437	77.2982	136.308	145.367	0.469433	1.06646
1710	smc00519	No pfam hits	72.1152	38.5108	38.1865	110.168	55.313	74.1774	0.348859	1.34105
1711	smc00518	No pfam hits	143.055	24.5308	89.1365	116.968	83.793	103.052	0.400402	1.22984
1712	smc00517	XdhC_CoxI	229.395	121.711	118.846	156.488	175.553	137.667	0.304168	-1.2752
1713	smc00516	VWA_CoxE	75.1752	91.3508	97.9365	112.238	83.263	105.087	0.091254	1.26211
1714	smc00515	AAA	170.045	86.5108	113.466	180.188	128.278	146.827	0.381559	1.1446
1715	smc00514	Flavin_Reduct	409.645	492.941	504.746	457.508	451.293	481.127	0.305456	1.06611
1716	smc00513	ANF_receptor	293.365	157.201	232.327	196.938	225.283	214.632	0.451017	-1.04962
1717	smc00512	Peptidase_S58	337.825	164.741	192.856	290.408	251.283	241.632	0.466749	-1.03994
1718	rpe	Ribul_P_3_epim	68.4852	16.5308	137.356	106.108	42.508	121.732	0.073486	2.86375
1719	smc00510	DUF2259	221.965	221.311	249.746	200.938	221.638	225.342	0.45205	1.01671
1720	smc00509	No pfam hits	187.435	142.391	161.386	128.328	164.913	144.857	0.276553	-1.13845
1721	purB	Lyase_1	210.495	117.351	406.276	259.618	163.923	332.947	0.106773	2.03112
1722	smc00507	PilZ	8.2952	117.141	100.746	20.5318	62.718	60.6391	0.489238	-1.03428
1723	smc00506	DUF2189	354.875	218.661	156.966	214.878	286.768	185.922	0.178312	-1.54241
1724	smc00505	DUF1234	127.885	108.221	222.207	185.128	118.053	203.667	0.0427609	1.72522
1725	smc00504	LysR_substrate	56.1952	5.4892	91.8665	27.6682	30.8422	59.7674	0.278081	1.93784
1726	smc00503	PIG+L	351.995	473.581	776.796	510.478	412.788	643.637	0.152113	1.55924
1727	fldZ	Methyltransf_6	155.455	148.251	84.2965	265.098	151.853	174.697	0.421222	1.15044
1728	smc00501	DUF1932	121.825	108.931	103.746	44.8182	115.378	74.2824	0.194139	-1.55324
1729	smc00500	DUF112	94.6952	29.1808	133.506	118.018	61.938	125.762	0.144632	2.03046
1730	smc00499	Bug	229.395	125.821	207.537	225.478	177.608	216.507	0.294308	1.21902
1731	smc00498	No pfam hits	218.605	51.1608	293.957	212.998	134.883	253.477	0.18487	1.87924
1732	smc00497	PrpF	192.955	292.361	169.096	111.408	242.658	140.252	0.123277	-1.73015
1733	smc00496	DUF1476	4833.41	7416.31	2075.64	2100.83	6124.86	2088.23	0.0985477	-2.93303
1734	purC	SAICAR_synt	1802.65	2343.8	1639.93	1239.23	2073.22	1439.58	0.105609	-1.44016
1735	smc00494	PurS	1207.49	1060.73	2235.15	1614.38	1134.11	1924.76	0.111747	1.69716
1736	purQ	GATase_3	413.005	446.211	846.187	604.238	429.608	725.212	0.121028	1.68808
1737	smc00492	No pfam hits	416.365	265.691	215.927	192.528	341.028	204.227	0.157469	-1.66984
1738	smc00491	No pfam hits	9.5352	3.7708	16.7935	38.7782	6.653	27.7859	0.14522	4.17644
1739	smc00490	GntR	91.1352	56.8608	102.506	125.048	73.998	113.777	0.105779	1.53757
1740	smc00489	PagL	887.925	1054.26	1023.79	1726.44	971.093	1375.11	0.224638	1.41605
1741	purL	AIRS_C	446.685	279.201	419.867	435.998	362.943	427.932	0.289677	1.17906
1742	smc00487	BolA	985.015	1046.62	1133.11	839.498	1015.82	986.302	0.437139	-1.02993
1743	smc00538	Glutaredoxin	4397.26	5620.12	3725.61	4117.11	5008.69	3921.36	0.153486	-1.27728
1744	smc00537	MFS_1	571.455	846.761	1324.1	1464.77	709.108	1394.43	0.0393005	1.96646
1745	smc00536	MFS_1	183.285	257.141	136.937	117.298	220.213	127.117	0.111244	-1.73236
1746	smc00535	Inositol_P	148.555	48.0508	195.657	140.358	98.303	168.007	0.188524	1.70908
1747	smc00534	ATP_bind_3	179.505	141.941	111.376	168.018	160.723	139.697	0.303681	-1.15051
1748	glsA	Glutaminase	149.315	141.621	87.8165	130.018	145.468	108.917	0.16308	-1.33558
1749	rpsD	S4	940.725	957.811	1035.97	733.728	949.268	884.847	0.371738	-1.0728
1750	smc00484	No pfam hits	711.055	680.541	981.637	743.328	695.798	862.482	0.196102	1.23956
1751	murI	Asp_Glu_race	71.7152	33.6608	3.6765	1.2982	52.688	2.48735	0.114746	-21.1824
1752	smc00482	SpoU_methylase	206.635	161.131	234.817	203.228	183.883	219.022	0.172607	1.1911
1753	smc00481	No pfam hits	139.845	116.571	70.9665	97.8482	128.208	84.4074	0.0676362	-1.51892
1754	icd	Iso_dh	3790.61	3535.1	4250.92	4002.21	3662.85	4126.56	0.0607772	1.1266
1755	smc00479	HTH_AraC	195.955	288.091	217.646	135.028	242.023	176.337	0.200395	-1.3725
1756	smc00549	SMI1_KNR4	183.135	93.2108	76.1465	134.658	138.173	105.402	0.306084	-1.31091
1757	smc00478	DUF1254	154.295	152.611	205.177	163.648	153.453	184.412	0.187889	1.20175
1758	smc00477	DUF1254	391.055	383.641	362.546	507.708	387.348	435.127	0.314645	1.12335
1759	sulP	Sulfate_transp	64.2552	42.8708	10.3065	64.0682	53.563	37.1874	0.326489	-1.44036
1760	alaS	tRNA_SAD	228.305	87.3708	214.716	174.088	157.838	194.402	0.347903	1.23166
1761	recA	RecA	4457.12	3819.99	4977.71	3439.05	4138.55	4208.38	0.471988	1.01687
1762	smc00473	PfkB	109.855	16.7108	124.087	84.5982	63.283	104.342	0.267683	1.64882
1763	smc00472	Indigoidine_A	815.345	872.781	1355.51	1049.48	844.063	1202.49	0.123783	1.42465
1764	smc00471	HATPase_c	144.905	140.161	190.856	179.138	142.533	184.997	0.0279311	1.29793
1765	smc00470	No pfam hits	1084.93	833.651	1062.43	1285.25	959.288	1173.84	0.165586	1.22365
1766	dksA	zf+dskA_traR	1344.75	977.431	1627.87	1212.79	1161.09	1420.33	0.224782	1.22327
1767	smc00468	PGAM	348.615	328.271	437.437	465.998	338.443	451.717	0.0148071	1.33469
1768	smc00467	DUF463	166.155	133.511	182.537	255.578	149.833	219.057	0.138856	1.46201
1769	smc00466	DUF697	139.015	20.2608	49.6265	18.9582	79.638	34.2923	0.291262	-2.32233
1770	smc00548	No pfam hits	940.825	1023.71	605.177	353.418	982.268	479.297	0.0644171	-2.04939
1771	folK	HPPK	187.505	181.931	116.266	114.648	184.718	115.457	0.0081676	-1.59988
1772	folB	FolB	101.105	39.0408	203.146	62.5682	70.073	132.857	0.265592	1.89598
1773	folP	Pterin_bind	125.575	49.0608	110.476	80.0282	87.318	95.2524	0.436373	1.09087
1774	smc00194	DUF922	258.275	296.801	242.746	297.678	277.538	270.212	0.424724	-1.02711
1775	smc00193	No pfam hits	134.945	138.101	244.687	171.168	136.523	207.927	0.151097	1.52302
1776	fdx	Fer2	282.155	165.271	266.796	153.138	223.713	209.967	0.440808	-1.06547
1777	smc00191	Hpt	221.125	126.011	194.837	138.958	173.568	166.897	0.458521	-1.03997
1778	smc00190	DUF883	179.855	179.871	123.866	101.838	179.863	112.852	0.051855	-1.59379
1779	fbcC	Cytochrom_C1	2805.62	2932.58	3707.26	3085.92	2869.1	3396.59	0.165107	1.18385
1780	fbcB	Cytochrom_B_N	24054.4	22722.7	24942.2	25977.6	23388.6	25459.9	0.0704718	1.08856
1781	fbcF	UCR_Fe+S_N	16340.7	16077.7	11465.2	14020.6	16209.2	12742.9	0.11086	-1.27202
1782	smc00186	ABC_tran	221.005	104.281	115.947	138.298	162.643	127.122	0.325707	-1.27942
1783	smc00185	ABC_tran	281.255	355.701	176.126	199.428	318.478	187.777	0.0757053	-1.69604
1784	smc00184	SpoU_methylase	151.935	192.961	64.8465	103.978	172.448	84.4124	0.0450862	-2.04292
1785	smc00183	FMN_red	100.515	42.6608	91.0265	140.108	71.588	115.567	0.184356	1.61434
1786	smc00182	MerR+DNA+bind	186.285	149.781	0.4835	148.138	168.033	74.3109	0.208287	-2.26122
1787	smc00196	MFS_1	196.895	64.6008	118.437	84.3082	130.748	101.372	0.367323	-1.28978
1788	smc00181	No pfam hits	102.305	213.921	86.6865	68.5882	158.113	77.6374	0.190651	-2.03656
1789	hemF	Coprogen_oxidas	201.655	292.361	234.927	183.008	247.008	208.967	0.279292	-1.18204
1790	smc00179	BON	64.4552	73.8508	53.1765	19.5282	69.153	36.3524	0.142485	-1.9023
1791	smc00178	Gp49	532.675	651.131	393.076	317.068	591.903	355.072	0.0484457	-1.66699
1792	smc00177	DUF330	621.145	803.411	953.697	523.958	712.278	738.827	0.461997	1.03727
1793	smc00176	MCE	222.935	282.281	371.867	299.288	252.608	335.577	0.111838	1.32845
1794	smc00175	ABC_tran	55.6352	61.0308	70.9665	70.6682	58.333	70.8174	0.0672786	1.21402
1795	smc00174	DUF140	232.445	164.341	116.907	70.7782	198.393	93.8424	0.0714672	-2.11411
1796	smc00459	MR_MLE	186.045	27.5608	98.4265	86.0482	106.803	92.2374	0.44217	-1.15791
1797	hcaT	MFS_1	172.925	70.2808	135.537	36.7182	121.603	86.1274	0.333967	-1.4119
1798	smc00171	Metallophos	73.9252	56.6108	63.5865	52.1782	65.268	57.8824	0.279953	-1.1276
1799	dme	PTA_PTB	318.265	291.461	59.0165	150.068	304.863	104.542	0.0598739	-2.91617
1800	sinR	GerE	828.715	986.171	743.466	770.008	907.443	756.737	0.149871	-1.19915
1801	sinI	Autoind_synth	316.535	102.441	171.146	173.748	209.488	172.447	0.393963	-1.21479
1802	smc00167	No pfam hits	122.155	16.7408	115.947	88.1382	69.448	102.042	0.323399	1.46933
1803	bluB	Nitroreductase	198.685	84.6708	115.677	135.358	141.678	125.517	0.412276	-1.12875
1804	smc00165	adh_short	137.675	81.3208	38.4265	142.548	109.498	90.4874	0.393148	-1.21009
1805	smc00164	PhyH	124.335	97.1908	221.896	287.418	110.763	254.657	0.0523098	2.29912
1806	smc00163	No pfam hits	143.165	153.611	132.596	80.1782	148.388	106.387	0.173697	-1.39479
1807	tolB2	PD40	214.145	158.441	237.576	206.928	186.293	222.252	0.201343	1.19303
1808	nadE2	NAD_synthase	923.835	920.391	836.536	491.378	922.113	663.957	0.187563	-1.38881
1809	cgmB	No pfam hits	462.135	574.441	628.637	393.768	518.288	511.202	0.481588	-1.01386
1810	cgmA	Sulfatase	520.325	612.691	596.086	483.198	566.508	539.642	0.374574	-1.04978
1811	smc00159	TadE	111.995	168.401	87.6265	94.1782	140.198	90.9024	0.163881	-1.54229
1812	smc00158	DUF2134	248.415	188.171	167.636	153.868	218.293	160.752	0.147659	-1.35795
1813	smc00157	No pfam hits	108.315	129.991	282.806	102.208	119.153	192.507	0.282415	1.61563
1814	smc00156	GFA	857.435	1080.64	968.847	755.748	969.038	862.297	0.280362	-1.12379
1815	aroF	DAHP_synth_2	2926.19	2860.87	2865.63	2806.9	2893.53	2836.26	0.161687	-1.02019
1816	gor	Pyr_redox_2	2289.99	2290.18	2828.14	2618.91	2290.08	2723.52	0.0753848	1.18927
1817	smc00153	DUF2059	401.695	447.761	341.806	315.918	424.728	328.862	0.0481746	-1.29151
1818	rpiA	Rib_5+P_isom_A	445.385	481.121	542.157	517.108	463.253	529.632	0.0532415	1.14329
1819	gph1	Hydrolase	137.085	292.361	198.516	167.768	214.723	183.142	0.377223	-1.17244
1820	smc00150	YkuD	313.075	507.351	147.766	244.898	410.213	196.332	0.115727	-2.08938
1821	fumC	Lyase_1	2889.39	2420.63	2643.55	2720.6	2655.01	2682.07	0.46352	1.01019
1822	smc00148	Pyridox_oxidase	526.475	589.251	474.576	372.888	557.863	423.732	0.0894102	-1.31655
1823	smc00147	No pfam hits	94.0952	81.3208	5.8465	124.488	87.708	65.1673	0.384461	-1.34589
1824	smc00146	MarR	125.765	242.601	153.657	197.438	184.183	175.547	0.45425	-1.04919
1825	smc00145	DUF971	191.645	180.151	120.876	55.3982	185.898	88.1373	0.0984249	-2.10919
1826	moaA	Mob_synth_C	651.995	764.381	1290.95	451.098	708.188	871.022	0.382328	1.22993
1827	smc00197	DUF6	183.045	120.461	211.037	170.538	151.753	190.787	0.2101	1.25722
1828	mobA	No pfam hits	230.005	327.351	205.256	337.748	278.678	271.502	0.469508	-1.02643
1829	mobB	MobB	158.555	153.611	169.386	188.758	156.083	179.072	0.118793	1.14729
1830	smc00141	OmpA	927.805	792.451	751.697	547.358	860.128	649.527	0.123199	-1.32424
1831	smc00198	No pfam hits	6315.57	8896.01	5148.42	5877.66	7605.79	5513.04	0.168708	-1.3796
1832	smc00140	SBP_bac_3	1239.21	1150.39	1143.95	960.878	1194.8	1052.41	0.169002	-1.13529
1833	smc00139	BPD_transp_1	383.525	252.651	308.687	247.258	318.088	277.972	0.326802	-1.14432
1834	smc00138	BPD_transp_1	474.255	414.941	318.466	418.028	444.598	368.247	0.17129	-1.20734
1835	usg	Usg	2361.63	2984.95	2067.31	1496.55	2673.29	1781.93	0.0851945	-1.50022
1836	smc00136	adh_short	2850.06	3329.14	2993.7	2959.6	3089.6	2976.65	0.359747	-1.03795
1837	smc00135	DUF2270	137.085	128.421	105.197	45.6382	132.753	75.4173	0.149924	-1.76024
1838	smc00134	Methyltransf_12	290.425	308.131	236.976	270.078	299.278	253.527	0.0862273	-1.18046
1839	smc00133	NAD_binding_2	945.095	1104.34	1351.89	884.788	1024.72	1118.34	0.379736	1.09136
1840	smc00132	No pfam hits	131.305	139.971	101.337	107.528	135.638	104.432	0.0174934	-1.29881
1841	smc00131	AsnC_trans_reg	263.325	175.321	179.567	247.648	219.323	213.607	0.464031	-1.02676
1842	smc04210	No pfam hits	124.715	99.9108	28.2765	173.868	112.313	101.072	0.451389	-1.11121
1843	smc04211	No pfam hits	248.165	130.871	127.037	86.6382	189.518	106.837	0.188495	-1.77389
1844	smc04212	HATPase_c	104.735	62.9808	20.2035	30.5982	83.858	25.4009	0.100914	-3.30139
1845	dgkA	DAGK_prokar	84.0552	8.1108	58.3165	19.3518	46.083	38.8342	0.442628	-1.18666
1846	cobU	DBI_PRT	205.175	55.0108	275.786	183.598	130.093	229.692	0.197685	1.7656
1847	cobS	CobS	264.285	230.301	225.096	131.398	247.293	178.247	0.180753	-1.38736
1848	smc04216	DUF1289	739.725	538.441	421.957	411.828	639.083	416.892	0.135033	-1.53297
1849	smc04217	No pfam hits	147.655	159.661	121.876	117.348	153.658	119.612	0.0399167	-1.28463
1850	smc04218	ABC2_membrane	299.075	236.971	373.687	323.388	268.023	348.537	0.0934801	1.3004
1851	smc04219	ABC_tran	611.915	727.491	1127.89	488.288	669.703	808.087	0.370119	1.20664
1852	smc04220	HTH_5	6.8548	13.0808	106.256	149.368	9.9678	127.812	0.0546317	12.8225
1853	smc04221	No pfam hits	196.395	184.971	138.907	108.998	190.683	123.952	0.0533002	-1.53836
1854	smc04222	DUF1778	1166.56	1858.47	641.847	683.648	1512.51	662.747	0.122544	-2.28219
[truncated: 4,181 more rows]

## Sheet: WT-DME-SUC
	Name	Pfam	WS1	WS2	DS1	DS2	WS+m	DS+m	WDS+t	WDS-fc
[truncated: 6,035 more rows]

[truncated: 2 more sheets: WT-TME-GLU , WT-TME-SUC]
